# Supplementary material for: Uptake and associated factors of six multi-month scripting/appointment spacing differentiated service delivery model of care among stable clients on antiretroviral therapy in Southern Ethiopia
Source: PLoS One. 2024 Sep 12;19(9):e0310400. doi: 10.1371/journal.pone.0310400 (PMC11392334; doi:10.1371/journal.pone.0310400)
Supplement: S1 Dataset — (XLS) [file pone.0310400.s001.xls]

## Sheet: Sheet1
idno	whostage	baseregim	recntregim	regimchang	cptstatus	missedappo	disclosure	age	sex	residence	maritalsta	educatnsta	religion	catchment	khatchew	condomusef	sexualpar6	No_sexpar_6m	Social_Support	Knowledge_status	Age_in_years	Monthly_income	Distance_to_ART	Duration_ART	Baseline_CD4	ASM_uptake	Ethinicity	Occupational_Status	Recent_Viral_Load	Alcohol_Use_Problem	INH_prophy	who_sexual_partner_HW	who_sexual_partner_CSW	who_sexual_partner_BL	who_sexual_partner_other	Health_facility_type	Reason_nonuptake1	Reason_nonuptake2	Reason_nonuptake3	Reason_nonuptake4	Reason_nonuptake5	Reason_to_uptake1	Reason_to_uptake2	Reason_to_uptake3	Reason_to_uptake4	Reason_to_uptake5	Reason_to_uptake6	Reason_to_uptake7
1	III	1c	1j	Yes	Completed	No	Yes	46	Female	Rural	Widowed	Primary education	Muslim	Out of the catchment	Yes	Never	No	No sexual partner	intermediate	Good	≥45	2501-5000	>60 minute	>5 years	<500 cell/mm3	Yes	Amhara	Merchant	≤50 copies/ml undetectable	No	Completed					General Hospitals						Reduce frequency of facility visit		Reduce patient time wastage	Providers workload reduced and have time to counsel clients
2	III	1c	1j	Yes	Not given at all	No	Yes	52	Female	Urban	Widowed	College and above	Orthodox	Within the catchment	NO	Never	No	No sexual partner	poor	Good	≥45	2501-5000	≤60 minute	>5 years	<500 cell/mm3	Yes	Wolayita	Government employee	≤50 copies/ml undetectable	No	Completed					General Hospitals							Reduce travel cost		Providers workload reduced and have time to counsel clients	Improve adherence and retention
3	II	1e	1j	Yes	Not given at all	Yes	Yes	28	Male	Urban	Married	Primary education	Orthodox	Within the catchment	NO	Sometimes	Yes	one sexual partner	strong	Poor	25-34	≤2500	≤60 minute	≤5 years	<500 cell/mm3	No	Goofa	Daily laborer	≤50 copies/ml undetectable	No	Completed	Housband/Wife				General Hospitals	Personal preference	Drug storage problem at home
4	III	1e	1j	Yes	Not given at all	Yes	No	30	Female	Urban	Divorced	College and above	Protestant	Within the catchment	NO	Never	No	No sexual partner	poor	Good	25-34	2501-5000	≤60 minute	>5 years	<500 cell/mm3	No	Gamo	Government employee	≤50 copies/ml undetectable	No	Not complete/Not given					General Hospitals	Personal preference	Drug storage problem at home	Fear of stigma and discrimination
5	II	1e	1j	Yes	Ongoing taking	No	Yes	34	Male	Urban	Married	Primary education	Protestant	Within the catchment	NO	Always	Yes	one sexual partner	poor	Poor	25-34	≤2500	≤60 minute	>5 years	<500 cell/mm3	No	Wolayita	Daily laborer	≤50 copies/ml undetectable	No	Not complete/Not given	Housband/Wife				General Hospitals	Personal preference	Drug storage problem at home
6	I	1j	1j	No	Not given at all	No	Yes	22	Female	Urban	Single	Secondary education	Orthodox	Within the catchment	NO	Never	No	No sexual partner	poor	Poor	18-24	≤2500	≤60 minute	≤5 years	≥500 cell/mm3	Yes	Goofa	Student/Farmer	≤50 copies/ml undetectable	No	Completed					General Hospitals						Reduce frequency of facility visit	Reduce travel cost		Providers workload reduced and have time to counsel clients
7	III	1f	1j	Yes	Completed	No	Yes	42	Male	Urban	Widowed	Primary education	Orthodox	Within the catchment	NO	Never	No	No sexual partner	intermediate	Poor	35-44	≤2500	≤60 minute	>5 years	<500 cell/mm3	Yes	Wolayita	Daily laborer	≤50 copies/ml undetectable	Yes	Completed					General Hospitals							Reduce travel cost		Providers workload reduced and have time to counsel clients
8	II	1e	1j	Yes	Completed	No	Yes	45	Female	Rural	Married	Primary education	Protestant	Within the catchment	NO	Sometimes	Yes	one sexual partner	poor	Poor	≥45	≤2500	≤60 minute	>5 years	<500 cell/mm3	No	Gamo	Daily laborer	≤50 copies/ml undetectable	No	Completed	Housband/Wife				General Hospitals	Personal preference	Drug storage problem at home
9	II	1e	1j	Yes	Completed	No	Yes	25	Female	Urban	Single	Secondary education	Muslim	Within the catchment	Yes	Never	No	No sexual partner	intermediate	Good	25-34	≤2500	≤60 minute	>5 years	<500 cell/mm3	Yes	Amhara	Student/Farmer	≤50 copies/ml undetectable	No	Completed					General Hospitals						Reduce frequency of facility visit	Reduce travel cost		Providers workload reduced and have time to counsel clients
10	II	1e	1j	Yes	Not given at all	No	Yes	48	Male	Rural	Married	Secondary education	Orthodox	Out of the catchment	NO	Sometimes	Yes	one sexual partner	intermediate	Good	≥45	≤2500	>60 minute	>5 years	<500 cell/mm3	Yes	Goofa	Other	≤50 copies/ml undetectable	No	Completed	Housband/Wife				General Hospitals						Reduce frequency of facility visit	Reduce travel cost	Reduce patient time wastage
11	III	1c	1j	Yes	Not given at all	No	Yes	38	Female	Urban	Widowed	Primary education	Protestant	Within the catchment	NO	Never	No	No sexual partner	poor	Poor	35-44	≤2500	≤60 minute	>5 years	<500 cell/mm3	Yes	Gamo	House wife	≤50 copies/ml undetectable	No	Completed					General Hospitals						Reduce frequency of facility visit		Reduce patient time wastage				Improve service quality
12	II	1e	1j	Yes	Not given at all	No	Yes	38	Female	Urban	Single	Primary education	Protestant	Within the catchment	NO	Never	No	No sexual partner	intermediate	Good	35-44	≤2500	≤60 minute	>5 years	<500 cell/mm3	Yes	Wolayita	Daily laborer	≤50 copies/ml undetectable	No	Completed					General Hospitals								Reduce patient time wastage	Providers workload reduced and have time to counsel clients		Reduce facility stigma and discrimination
13	I	1j	1j	No	Not given at all	No	Yes	32	Female	Rural	Married	No formal education	Orthodox	Out of the catchment	NO	Always	Yes	one sexual partner	intermediate	Good	25-34	≤2500	>60 minute	≤5 years	≥500 cell/mm3	Yes	other	House wife	≤50 copies/ml undetectable	No	Completed	Housband/Wife				General Hospitals						Reduce frequency of facility visit		Reduce patient time wastage	Providers workload reduced and have time to counsel clients
14	I	1j	1j	No	Not given at all	No	Yes	44	Female	Urban	Widowed	College and above	Muslim	Within the catchment	Yes	Never	No	No sexual partner	poor	Good	35-44	≤2500	≤60 minute	≤5 years	<500 cell/mm3	Yes	Amhara	House wife	≤50 copies/ml undetectable	No	Completed					General Hospitals						Reduce frequency of facility visit		Reduce patient time wastage		Improve adherence and retention
15	III	1e	1j	Yes	Completed	No	Yes	42	Female	Urban	Widowed	Secondary education	Orthodox	Within the catchment	NO	Never	No	No sexual partner	strong	Good	35-44	≤2500	≤60 minute	>5 years	<500 cell/mm3	No	Gamo	Government employee	≤50 copies/ml undetectable	No	Completed					General Hospitals	Personal preference	Drug storage problem at home
16	III	1e	1j	Yes	Completed	No	Yes	41	Male	Rural	Married	No formal education	Protestant	Out of the catchment	NO	Sometimes	Yes	one sexual partner	poor	Poor	35-44	≤2500	>60 minute	>5 years	<500 cell/mm3	Yes	Gamo	Student/Farmer	≤50 copies/ml undetectable	No	Completed	Housband/Wife				General Hospitals						Reduce frequency of facility visit	Reduce travel cost
17	II	1e	1j	Yes	Completed	No	Yes	37	Female	Urban	Married	No formal education	Protestant	Within the catchment	NO	Always	Yes	one sexual partner	poor	Poor	35-44	≤2500	≤60 minute	>5 years	<500 cell/mm3	No	Gamo	House wife	>50 to ≤1000 copies/ml detectable	No	Completed	Housband/Wife				General Hospitals	Personal preference	Drug storage problem at home	Fear of stigma and discrimination
18	I	1j	1j	No	Ongoing taking	No	Yes	36	Female	Urban	Married	Primary education	Orthodox	Within the catchment	NO	Sometimes	Yes	one sexual partner	intermediate	Poor	35-44	≤2500	≤60 minute	≤5 years	<500 cell/mm3	No	Wolayita	House wife	≤50 copies/ml undetectable	No	Completed	Housband/Wife				General Hospitals	Personal preference	Drug storage problem at home
19	III	1e	1j	Yes	Completed	No	Yes	43	Male	Urban	Married	College and above	Orthodox	Within the catchment	NO	Sometimes	Yes	one sexual partner	intermediate	Poor	35-44	2501-5000	≤60 minute	>5 years	<500 cell/mm3	No	Gamo	Government employee	≤50 copies/ml undetectable	No	Completed	Housband/Wife				General Hospitals	Personal preference		Fear of stigma and discrimination
20	III	1e	1j	Yes	Ongoing taking	Yes	Yes	44	Male	Urban	Married	Primary education	Orthodox	Within the catchment	Yes	Sometimes	Yes	one sexual partner	poor	Good	35-44	≤2500	≤60 minute	>5 years	<500 cell/mm3	No	Wolayita	Daily laborer	>50 to ≤1000 copies/ml detectable	Yes	Completed	Housband/Wife				General Hospitals	Personal preference	Drug storage problem at home
21	III	1j	1j	No	Ongoing taking	Yes	No	27	Male	Urban	Single	Secondary education	Orthodox	Within the catchment	Yes	Sometimes	Yes	one sexual partner	poor	Good	25-34	≤2500	≤60 minute	≤5 years	<500 cell/mm3	No	Goofa	Other	≤50 copies/ml undetectable	No	Completed			Bar Ladies		General Hospitals	Personal preference	Drug storage problem at home
22	III	1d	1j	Yes	Completed	No	Yes	52	Male	Rural	Divorced	No formal education	Protestant	Out of the catchment	NO	Never	No	No sexual partner	poor	Poor	≥45	≤2500	>60 minute	>5 years	<500 cell/mm3	Yes	Gamo	Student/Farmer	≤50 copies/ml undetectable	No	Completed					General Hospitals						Reduce frequency of facility visit	Reduce travel cost
23	III	1c	1j	Yes	Not given at all	No	Yes	38	Male	Urban	Married	Primary education	Protestant	Within the catchment	NO	Sometimes	Yes	one sexual partner	poor	Poor	35-44	≤2500	≤60 minute	>5 years	<500 cell/mm3	Yes	Wolayita	Government employee	≤50 copies/ml undetectable	No	Completed	Housband/Wife				General Hospitals						Reduce frequency of facility visit		Reduce patient time wastage	Providers workload reduced and have time to counsel clients	Improve adherence and retention
24	III	1e	1j	Yes	Not given at all	No	Yes	45	Female	Urban	Widowed	No formal education	Protestant	Within the catchment	NO	Never	No	No sexual partner	poor	Poor	≥45	≤2500	≤60 minute	>5 years	<500 cell/mm3	No	Gamo	House wife	≤50 copies/ml undetectable	No	Completed					General Hospitals			Fear of stigma and discrimination	Packaging difficulty to handle medication	Fear of disclosure
25	III	1e	1j	Yes	Not given at all	No	Yes	60	Male	Rural	Married	Primary education	Orthodox	Out of the catchment	NO	Never	Yes	one sexual partner	intermediate	Poor	≥45	≤2500	>60 minute	>5 years	<500 cell/mm3	Yes	other	Government employee	≤50 copies/ml undetectable	No	Completed	Housband/Wife				General Hospitals						Reduce frequency of facility visit	Reduce travel cost	Reduce patient time wastage	Providers workload reduced and have time to counsel clients	Improve adherence and retention	Reduce facility stigma and discrimination	Improve service quality
26	I	1e	1j	Yes	Not complete	No	Yes	36	Female	Urban	Married	Primary education	Muslim	Within the catchment	Yes	Always	Yes	one sexual partner	poor	Good	35-44	≤2500	≤60 minute	>5 years	<500 cell/mm3	Yes	Amhara	House wife	≤50 copies/ml undetectable	No	Completed	Housband/Wife				General Hospitals						Reduce frequency of facility visit		Reduce patient time wastage	Providers workload reduced and have time to counsel clients
27	II	1c	1j	Yes	Ongoing taking	No	Yes	33	Female	Urban	Widowed	Primary education	Orthodox	Within the catchment	NO	Never	No	No sexual partner	poor	Poor	25-34	≤2500	≤60 minute	>5 years	<500 cell/mm3	Yes	Gamo	Daily laborer	≤50 copies/ml undetectable	No	Not complete/Not given					General Hospitals						Reduce frequency of facility visit				Improve adherence and retention
28	III	1e	1j	Yes	Ongoing taking	No	Yes	47	Female	Urban	Divorced	Primary education	Orthodox	Within the catchment	NO	Never	No	No sexual partner	poor	Good	≥45	≤2500	≤60 minute	>5 years	<500 cell/mm3	No	Goofa	House wife	≤50 copies/ml undetectable	No	Completed					General Hospitals	Personal preference	Drug storage problem at home
29	III	1d	1j	Yes	Not complete	No	Yes	42	Female	Urban	Married	Secondary education	Protestant	Within the catchment	NO	Sometimes	Yes	one sexual partner	intermediate	Good	35-44	2501-5000	≤60 minute	>5 years	<500 cell/mm3	Yes	Wolayita	Government employee	≤50 copies/ml undetectable	No	Completed	Housband/Wife				General Hospitals								Reduce patient time wastage		Improve adherence and retention	Reduce facility stigma and discrimination	Improve service quality
30	I	1e	1j	Yes	Completed	No	Yes	35	Female	Urban	Widowed	Primary education	Orthodox	Within the catchment	NO	Never	No	No sexual partner	poor	Poor	35-44	≤2500	≤60 minute	≤5 years	<500 cell/mm3	Yes	Gamo	Government employee	≤50 copies/ml undetectable	No	Completed					General Hospitals						Reduce frequency of facility visit		Reduce patient time wastage	Providers workload reduced and have time to counsel clients	Improve adherence and retention
31	II	1c	1j	Yes	Not given at all	No	Yes	51	Male	Urban	Widowed	Primary education	Protestant	Within the catchment	NO	Never	No	No sexual partner	poor	Poor	≥45	≤2500	≤60 minute	>5 years	<500 cell/mm3	No	Goofa	Other	≤50 copies/ml undetectable	No	Not complete/Not given					General Hospitals	Personal preference	Drug storage problem at home
32	I	1e	1j	Yes	Ongoing taking	No	Yes	36	Male	Urban	Married	Primary education	Orthodox	Within the catchment	Yes	Sometimes	Yes	one sexual partner	intermediate	Good	35-44	≤2500	≤60 minute	>5 years	<500 cell/mm3	Yes	Goofa	Other	≤50 copies/ml undetectable	Yes	Completed	Housband/Wife				General Hospitals						Reduce frequency of facility visit			Providers workload reduced and have time to counsel clients
33	I	1c	1j	Yes	Completed	No	Yes	66	Male	Urban	Divorced	Primary education	Orthodox	Within the catchment	NO	Never	No	No sexual partner	intermediate	Poor	≥45	2501-5000	≤60 minute	>5 years	<500 cell/mm3	Yes	Amhara	Government employee	≤50 copies/ml undetectable	No	Completed					General Hospitals						Reduce frequency of facility visit	Reduce travel cost	Reduce patient time wastage	Providers workload reduced and have time to counsel clients	Improve adherence and retention	Reduce facility stigma and discrimination	Improve service quality
34	III	1j	1j	No	Not given at all	No	Yes	38	Male	Urban	Divorced	Primary education	Protestant	Within the catchment	NO	Never	No	No sexual partner	poor	Good	35-44	≤2500	≤60 minute	≤5 years	<500 cell/mm3	Yes	Goofa	Daily laborer	≤50 copies/ml undetectable	No	Completed					General Hospitals						Reduce frequency of facility visit		Reduce patient time wastage	Providers workload reduced and have time to counsel clients	Improve adherence and retention
35	III	1e	1j	Yes	Not complete	No	Yes	46	Female	Urban	Widowed	Secondary education	Orthodox	Within the catchment	NO	Never	No	No sexual partner	intermediate	Good	≥45	≤2500	≤60 minute	>5 years	<500 cell/mm3	Yes	Wolayita	Merchant	≤50 copies/ml undetectable	No	Completed					General Hospitals						Reduce frequency of facility visit		Reduce patient time wastage	Providers workload reduced and have time to counsel clients	Improve adherence and retention
36	II	1d	1j	Yes	Completed	No	Yes	41	Female	Urban	Widowed	Primary education	Orthodox	Within the catchment	NO	Never	No	No sexual partner	poor	Poor	35-44	≤2500	≤60 minute	>5 years	<500 cell/mm3	Yes	Goofa	House wife	≤50 copies/ml undetectable	No	Not complete/Not given					General Hospitals						Reduce frequency of facility visit		Reduce patient time wastage
37	II	1c	1j	Yes	Not complete	No	Yes	46	Female	Rural	Married	Primary education	Protestant	Within the catchment	NO	Sometimes	Yes	one sexual partner	intermediate	Poor	≥45	≤2500	≤60 minute	>5 years	<500 cell/mm3	Yes	Gamo	House wife	≤50 copies/ml undetectable	No	Completed	Housband/Wife				General Hospitals						Reduce frequency of facility visit	Reduce travel cost	Reduce patient time wastage	Providers workload reduced and have time to counsel clients	Improve adherence and retention	Reduce facility stigma and discrimination	Improve service quality
38	III	1e	1j	Yes	Ongoing taking	No	Yes	45	Male	Rural	Married	Secondary education	Protestant	Within the catchment	NO	Sometimes	Yes	one sexual partner	poor	Good	≥45	≤2500	≤60 minute	>5 years	<500 cell/mm3	Yes	Gamo	Daily laborer	≤50 copies/ml undetectable	No	Completed	Housband/Wife				General Hospitals						Reduce frequency of facility visit	Reduce travel cost	Reduce patient time wastage	Providers workload reduced and have time to counsel clients	Improve adherence and retention	Reduce facility stigma and discrimination	Improve service quality
39	II	1c	1j	Yes	Not given at all	No	Yes	32	Female	Urban	Married	Secondary education	Orthodox	Within the catchment	NO	Always	Yes	one sexual partner	poor	Good	25-34	≤2500	≤60 minute	>5 years	<500 cell/mm3	Yes	Wolayita	Government employee	≤50 copies/ml undetectable	No	Not complete/Not given	Housband/Wife				General Hospitals						Reduce frequency of facility visit		Reduce patient time wastage		Improve adherence and retention
40	II	1e	1j	Yes	Not given at all	No	Yes	36	Female	Urban	Married	Primary education	Orthodox	Within the catchment	NO	Always	Yes	one sexual partner	intermediate	Poor	35-44	≤2500	≤60 minute	>5 years	<500 cell/mm3	Yes	Gamo	House wife	≤50 copies/ml undetectable	No	Completed	Housband/Wife				General Hospitals						Reduce frequency of facility visit	Reduce travel cost		Providers workload reduced and have time to counsel clients	Improve adherence and retention
41	I	1c	1j	Yes	Not given at all	Yes	Yes	37	Female	Urban	Divorced	Secondary education	Orthodox	Within the catchment	NO	Never	No	No sexual partner	poor	Good	35-44	≤2500	≤60 minute	>5 years	<500 cell/mm3	No	Wolayita	Government employee	≤50 copies/ml undetectable	No	Not complete/Not given					General Hospitals	Personal preference		Fear of stigma and discrimination
42	II	1e	1j	Yes	Ongoing taking	No	Yes	46	Male	Rural	Married	Primary education	Protestant	Within the catchment	NO	Sometimes	Yes	one sexual partner	poor	Poor	≥45	≤2500	>60 minute	>5 years	<500 cell/mm3	Yes	Gamo	Student/Farmer	≤50 copies/ml undetectable	No	Completed	Housband/Wife				General Hospitals							Reduce travel cost		Providers workload reduced and have time to counsel clients	Improve adherence and retention
43	I	1e	1j	Yes	Not given at all	No	Yes	42	Male	Rural	Married	Primary education	Orthodox	Out of the catchment	NO	Sometimes	Yes	one sexual partner	intermediate	Good	35-44	≤2500	>60 minute	≤5 years	<500 cell/mm3	Yes	other	Merchant	≤50 copies/ml undetectable	No	Not complete/Not given	Housband/Wife				General Hospitals						Reduce frequency of facility visit	Reduce travel cost			Improve adherence and retention
44	I	1e	1j	Yes	Not given at all	No	Yes	23	Male	Urban	Single	Secondary education	Orthodox	Within the catchment	NO	Never	No	No sexual partner	poor	Good	18-24	≤2500	≤60 minute	≤5 years	<500 cell/mm3	No	Wolayita	Student/Farmer	≤50 copies/ml undetectable	No	Completed					General Hospitals	Personal preference
45	I	1e	1j	Yes	Not given at all	No	Yes	30	Female	Urban	Married	Primary education	Orthodox	Within the catchment	Yes	Always	Yes	one sexual partner	poor	Good	25-34	≤2500	≤60 minute	>5 years	<500 cell/mm3	Yes	Wolayita	House wife	≤50 copies/ml undetectable	No	Completed	Housband/Wife				General Hospitals						Reduce frequency of facility visit			Providers workload reduced and have time to counsel clients	Improve adherence and retention
46	III	1e	1j	Yes	Completed	No	Yes	50	Female	Urban	Divorced	Primary education	Orthodox	Within the catchment	NO	Never	No	No sexual partner	poor	Poor	≥45	≤2500	≤60 minute	>5 years	<500 cell/mm3	Yes	Goofa	House wife	≤50 copies/ml undetectable	No	Completed					General Hospitals						Reduce frequency of facility visit		Reduce patient time wastage	Providers workload reduced and have time to counsel clients
47	II	1e	1j	Yes	Ongoing taking	No	Yes	44	Male	Rural	Widowed	No formal education	Protestant	Within the catchment	NO	Never	No	No sexual partner	poor	Poor	35-44	≤2500	≤60 minute	>5 years	<500 cell/mm3	Yes	Gamo	Student/Farmer	≤50 copies/ml undetectable	No	Completed					General Hospitals						Reduce frequency of facility visit	Reduce travel cost
48	III	1c	1j	Yes	Not complete	No	Yes	45	Male	Urban	Married	Primary education	Orthodox	Within the catchment	Yes	Sometimes	Yes	one sexual partner	poor	Poor	≥45	≤2500	≤60 minute	>5 years	<500 cell/mm3	Yes	Wolayita	Daily laborer	≤50 copies/ml undetectable	Yes	Completed	Housband/Wife				General Hospitals						Reduce frequency of facility visit		Reduce patient time wastage	Providers workload reduced and have time to counsel clients	Improve adherence and retention
49	I	1e	1j	Yes	Not given at all	Yes	Yes	37	Female	Urban	Widowed	No formal education	Protestant	Within the catchment	NO	Never	No	No sexual partner	poor	Poor	35-44	≤2500	≤60 minute	>5 years	<500 cell/mm3	No	Gamo	House wife	≤50 copies/ml undetectable	No	Completed					General Hospitals	Personal preference	Drug storage problem at home
50	I	1j	1j	No	Not given at all	No	Yes	48	Male	Rural	Married	Secondary education	Orthodox	Within the catchment	NO	Sometimes	Yes	one sexual partner	intermediate	Good	≥45	≤2500	≤60 minute	≤5 years	<500 cell/mm3	No	Wolayita	Merchant	≤50 copies/ml undetectable	No	Completed	Housband/Wife				General Hospitals	Personal preference		Fear of stigma and discrimination
51	III	1e	1j	Yes	Not given at all	No	Yes	26	Male	Urban	Single	Secondary education	Orthodox	Within the catchment	NO	Never	No	No sexual partner	poor	Good	25-34	≤2500	≤60 minute	>5 years	<500 cell/mm3	No	Goofa	Student/Farmer	≤50 copies/ml undetectable	No	Completed					General Hospitals	Personal preference	Drug storage problem at home	Fear of stigma and discrimination
52	III	1e	1j	Yes	Not complete	No	Yes	35	Female	Urban	Married	Primary education	Protestant	Within the catchment	NO	Always	Yes	one sexual partner	strong	Good	35-44	≤2500	≤60 minute	≤5 years	<500 cell/mm3	No	Wolayita	House wife	≤50 copies/ml undetectable	No	Completed	Housband/Wife				General Hospitals	Personal preference	Drug storage problem at home	Fear of stigma and discrimination
53	I	1j	1j	No	Not given at all	No	Yes	29	Female	Rural	Married	Primary education	Protestant	Within the catchment	NO	Never	Yes	one sexual partner	poor	Good	25-34	≤2500	≤60 minute	≤5 years	<500 cell/mm3	No	other	House wife	≤50 copies/ml undetectable	No	Completed	Housband/Wife				General Hospitals	Personal preference	Drug storage problem at home
54	I	1e	1j	Yes	Not given at all	No	Yes	39	Female	Urban	Divorced	Secondary education	Protestant	Within the catchment	NO	Never	No	No sexual partner	intermediate	Poor	35-44	≤2500	≤60 minute	>5 years	≥500 cell/mm3	No	other	Other	≤50 copies/ml undetectable	No	Completed					General Hospitals	Personal preference		Fear of stigma and discrimination
55	II	1e	1j	Yes	Not given at all	No	Yes	61	Male	Urban	Widowed	Primary education	Orthodox	Within the catchment	NO	Never	No	No sexual partner	strong	Poor	≥45	2501-5000	≤60 minute	>5 years	<500 cell/mm3	Yes	Amhara	Other	≤50 copies/ml undetectable	No	Completed					General Hospitals						Reduce frequency of facility visit	Reduce travel cost	Reduce patient time wastage	Providers workload reduced and have time to counsel clients	Improve adherence and retention	Reduce facility stigma and discrimination	Improve service quality
56	II	1c	1j	Yes	Completed	Yes	Yes	25	Female	Urban	Single	College and above	Orthodox	Within the catchment	NO	Never	No	No sexual partner	poor	Good	25-34	≤2500	≤60 minute	>5 years	<500 cell/mm3	No	Gamo	Student/Farmer	>50 to ≤1000 copies/ml detectable	No	Completed					General Hospitals	Personal preference	Drug storage problem at home
57	II	1c	1j	Yes	Not given at all	No	Yes	35	Female	Rural	Widowed	Primary education	Protestant	Within the catchment	NO	Never	No	No sexual partner	poor	Poor	35-44	≤2500	≤60 minute	>5 years	<500 cell/mm3	Yes	Gamo	Daily laborer	≤50 copies/ml undetectable	No	Completed					General Hospitals						Reduce frequency of facility visit	Reduce travel cost	Reduce patient time wastage	Providers workload reduced and have time to counsel clients	Improve adherence and retention	Reduce facility stigma and discrimination
58	II	1d	1j	Yes	Completed	No	Yes	31	Female	Urban	Married	No formal education	Protestant	Within the catchment	NO	Sometimes	Yes	one sexual partner	poor	Good	25-34	≤2500	≤60 minute	>5 years	<500 cell/mm3	Yes	Wolayita	House wife	≤50 copies/ml undetectable	No	Completed	Housband/Wife				General Hospitals						Reduce frequency of facility visit		Reduce patient time wastage	Providers workload reduced and have time to counsel clients
59	III	1c	1j	Yes	Completed	No	Yes	47	Female	Urban	Widowed	Secondary education	Protestant	Within the catchment	NO	Never	No	No sexual partner	poor	Poor	≥45	≤2500	≤60 minute	>5 years	<500 cell/mm3	Yes	Amhara	Government employee	≤50 copies/ml undetectable	No	Completed					General Hospitals						Reduce frequency of facility visit	Reduce travel cost		Providers workload reduced and have time to counsel clients
60	III	1e	1j	Yes	Not given at all	No	Yes	51	Male	Urban	Widowed	College and above	Protestant	Within the catchment	NO	Never	No	No sexual partner	intermediate	Good	≥45	2501-5000	≤60 minute	≤5 years	<500 cell/mm3	No	Wolayita	Government employee	≤50 copies/ml undetectable	No	Completed					General Hospitals	Personal preference		Fear of stigma and discrimination
61	II	1e	1j	Yes	Completed	No	Yes	30	Female	Urban	Married	College and above	Orthodox	Within the catchment	NO	Always	Yes	one sexual partner	intermediate	Good	25-34	≤2500	≤60 minute	>5 years	<500 cell/mm3	Yes	Gamo	Other	≤50 copies/ml undetectable	No	Completed	Housband/Wife				General Hospitals						Reduce frequency of facility visit	Reduce travel cost		Providers workload reduced and have time to counsel clients
62	III	1c	1j	Yes	Completed	No	Yes	52	Male	Rural	Married	College and above	Orthodox	Out of the catchment	NO	Always	Yes	one sexual partner	intermediate	Good	≥45	2501-5000	>60 minute	>5 years	<500 cell/mm3	No	other	Government employee	≤50 copies/ml undetectable	Yes	Completed	Housband/Wife				General Hospitals	Personal preference
63	I	1e	1j	Yes	Completed	No	Yes	56	Male	Urban	Married	College and above	Orthodox	Within the catchment	NO	Always	Yes	one sexual partner	intermediate	Good	≥45	2501-5000	≤60 minute	>5 years	<500 cell/mm3	Yes	Gamo	Government employee	≤50 copies/ml undetectable	No	Completed	Housband/Wife				General Hospitals						Reduce frequency of facility visit			Providers workload reduced and have time to counsel clients	Improve adherence and retention
64	I	1c	1j	Yes	Not given at all	Yes	Yes	40	Female	Urban	Married	Secondary education	Orthodox	Within the catchment	NO	Always	Yes	one sexual partner	poor	Good	35-44	≤2500	≤60 minute	>5 years	<500 cell/mm3	Yes	Gamo	Government employee	≤50 copies/ml undetectable	No	Completed	Housband/Wife				General Hospitals						Reduce frequency of facility visit	Reduce travel cost		Providers workload reduced and have time to counsel clients
65	III	1e	1j	Yes	Completed	No	Yes	51	Female	Rural	Widowed	Primary education	Protestant	Within the catchment	NO	Never	No	No sexual partner	strong	Poor	≥45	≤2500	≤60 minute	>5 years	<500 cell/mm3	Yes	Wolayita	House wife	≤50 copies/ml undetectable	No	Completed					General Hospitals						Reduce frequency of facility visit	Reduce travel cost		Providers workload reduced and have time to counsel clients	Improve adherence and retention
66	IV	1e	1j	Yes	Ongoing taking	No	Yes	42	Female	Urban	Divorced	Primary education	Protestant	Within the catchment	NO	Never	No	No sexual partner	poor	Good	35-44	≤2500	≤60 minute	>5 years	<500 cell/mm3	Yes	Goofa	Daily laborer	≤50 copies/ml undetectable	No	Completed					General Hospitals						Reduce frequency of facility visit	Reduce travel cost			Improve adherence and retention
67	III	1c	1j	Yes	Completed	No	Yes	46	Female	Urban	Married	Secondary education	Orthodox	Within the catchment	NO	Sometimes	Yes	one sexual partner	intermediate	Good	≥45	2501-5000	≤60 minute	>5 years	<500 cell/mm3	Yes	Amhara	Government employee	≤50 copies/ml undetectable	No	Completed	Housband/Wife				General Hospitals						Reduce frequency of facility visit	Reduce travel cost		Providers workload reduced and have time to counsel clients		Reduce facility stigma and discrimination
68	I	1e	1j	Yes	Not given at all	No	Yes	31	Female	Urban	Divorced	Primary education	Orthodox	Within the catchment	NO	Never	No	No sexual partner	poor	Good	25-34	≤2500	≤60 minute	≤5 years	≥500 cell/mm3	No	Wolayita	Daily laborer	≤50 copies/ml undetectable	No	Completed					General Hospitals	Personal preference	Drug storage problem at home
69	I	1e	1j	Yes	Not complete	No	Yes	34	Female	Urban	Widowed	Primary education	Muslim	Within the catchment	NO	Never	No	No sexual partner	poor	Poor	25-34	≤2500	≤60 minute	>5 years	<500 cell/mm3	Yes	Amhara	Merchant	≤50 copies/ml undetectable	No	Completed					General Hospitals						Reduce frequency of facility visit		Reduce patient time wastage		Improve adherence and retention
70	III	1e	1j	Yes	Completed	No	Yes	41	Female	Urban	Married	Secondary education	Protestant	Within the catchment	NO	Always	Yes	one sexual partner	intermediate	Good	35-44	≤2500	≤60 minute	>5 years	<500 cell/mm3	No	Wolayita	Other	≤50 copies/ml undetectable	No	Completed	Housband/Wife				General Hospitals	Personal preference	Drug storage problem at home		Packaging difficulty to handle medication
71	II	1d	1j	Yes	Not given at all	No	Yes	35	Female	Urban	Married	No formal education	Protestant	Within the catchment	NO	Sometimes	Yes	one sexual partner	poor	Poor	35-44	≤2500	≤60 minute	>5 years	<500 cell/mm3	No	Gamo	House wife	≤50 copies/ml undetectable	No	Completed	Housband/Wife				General Hospitals	Personal preference	Drug storage problem at home
72	I	1e	1j	Yes	Not given at all	No	Yes	36	Female	Urban	Divorced	No formal education	Orthodox	Within the catchment	NO	Never	No	No sexual partner	poor	Poor	35-44	≤2500	≤60 minute	>5 years	<500 cell/mm3	Yes	Gamo	Daily laborer	≤50 copies/ml undetectable	No	Completed					General Hospitals						Reduce frequency of facility visit	Reduce travel cost		Providers workload reduced and have time to counsel clients
73	I	1e	1j	Yes	Completed	No	Yes	60	Female	Urban	Widowed	Primary education	Orthodox	Within the catchment	NO	Never	No	No sexual partner	poor	Poor	≥45	≤2500	≤60 minute	>5 years	<500 cell/mm3	Yes	other	House wife	≤50 copies/ml undetectable	No	Completed					General Hospitals						Reduce frequency of facility visit	Reduce travel cost	Reduce patient time wastage	Providers workload reduced and have time to counsel clients	Improve adherence and retention	Reduce facility stigma and discrimination	Improve service quality
74	I	1d	1j	Yes	Completed	No	Yes	52	Male	Urban	Married	College and above	Orthodox	Within the catchment	Yes	Always	Yes	one sexual partner	intermediate	Good	≥45	2501-5000	≤60 minute	>5 years	<500 cell/mm3	Yes	Amhara	Government employee	≤50 copies/ml undetectable	Yes	Completed	Housband/Wife				General Hospitals						Reduce frequency of facility visit	Reduce travel cost	Reduce patient time wastage	Providers workload reduced and have time to counsel clients
75	III	1c	1j	Yes	Not given at all	No	Yes	46	Male	Urban	Married	Primary education	Orthodox	Within the catchment	NO	Sometimes	Yes	one sexual partner	intermediate	Good	≥45	≤2500	≤60 minute	>5 years	<500 cell/mm3	No	Amhara	Other	≤50 copies/ml undetectable	No	Completed	Housband/Wife				General Hospitals	Personal preference		Fear of stigma and discrimination
76	II	1c	1j	Yes	Not given at all	No	Yes	42	Female	Urban	Widowed	Secondary education	Orthodox	Within the catchment	NO	Never	No	No sexual partner	poor	Good	35-44	≤2500	≤60 minute	>5 years	<500 cell/mm3	No	Gamo	Government employee	≤50 copies/ml undetectable	No	Completed					General Hospitals	Personal preference	Drug storage problem at home
77	III	1e	1j	Yes	Ongoing taking	Yes	Yes	42	Female	Rural	Widowed	Primary education	Protestant	Within the catchment	NO	Never	No	No sexual partner	poor	Poor	35-44	≤2500	≤60 minute	≤5 years	<500 cell/mm3	No	Gamo	Daily laborer	≤50 copies/ml undetectable	No	Completed					General Hospitals			Fear of stigma and discrimination		Fear of disclosure
78	II	1e	1j	Yes	Not given at all	No	Yes	28	Female	Urban	Married	Primary education	Protestant	Within the catchment	NO	Never	Yes	one sexual partner	intermediate	Poor	25-34	≤2500	≤60 minute	>5 years	<500 cell/mm3	No	other	House wife	≤50 copies/ml undetectable	No	Completed	Housband/Wife				General Hospitals	Personal preference	Drug storage problem at home
79	I	1j	1j	No	Not given at all	No	Yes	22	Male	Urban	Single	Secondary education	Orthodox	Within the catchment	NO	Never	No	No sexual partner	poor	Good	18-24	≤2500	≤60 minute	≤5 years	≥500 cell/mm3	No	Gamo	Student/Farmer	≤50 copies/ml undetectable	No	Completed					General Hospitals	Personal preference	Drug storage problem at home	Fear of stigma and discrimination
80	IV	1e	1j	Yes	Ongoing taking	Yes	No	30	Male	Urban	Married	Secondary education	Orthodox	Within the catchment	Yes	Sometimes	Yes	one sexual partner	intermediate	Good	25-34	2501-5000	≤60 minute	>5 years	<500 cell/mm3	No	Wolayita	Merchant	>50 to ≤1000 copies/ml detectable	No	Completed	Housband/Wife				General Hospitals	Personal preference		Fear of stigma and discrimination
81	II	1c	1j	Yes	Ongoing taking	No	Yes	50	Male	Urban	Widowed	Primary education	Protestant	Within the catchment	NO	Never	No	No sexual partner	intermediate	Good	≥45	≤2500	≤60 minute	>5 years	<500 cell/mm3	No	Amhara	Merchant	≤50 copies/ml undetectable	No	Completed					General Hospitals	Personal preference		Fear of stigma and discrimination
82	I	1j	1j	No	Not given at all	No	Yes	22	Female	Urban	Married	Secondary education	Protestant	Within the catchment	NO	Always	Yes	one sexual partner	poor	Good	18-24	≤2500	≤60 minute	≤5 years	≥500 cell/mm3	No	Goofa	House wife	≤50 copies/ml undetectable	No	Completed	Housband/Wife				General Hospitals	Personal preference	Drug storage problem at home	Fear of stigma and discrimination
83	II	1c	1j	Yes	Ongoing taking	No	Yes	38	Female	Urban	Married	Secondary education	Orthodox	Within the catchment	NO	Always	Yes	one sexual partner	poor	Good	35-44	≤2500	≤60 minute	>5 years	<500 cell/mm3	Yes	other	House wife	≤50 copies/ml undetectable	No	Completed	Housband/Wife				General Hospitals						Reduce frequency of facility visit		Reduce patient time wastage	Providers workload reduced and have time to counsel clients
84	III	1e	1j	Yes	Completed	No	Yes	48	Female	Urban	Married	Primary education	Protestant	Within the catchment	NO	Never	Yes	one sexual partner	poor	Poor	≥45	≤2500	≤60 minute	>5 years	<500 cell/mm3	No	Goofa	House wife	≤50 copies/ml undetectable	No	Completed	Housband/Wife				General Hospitals	Personal preference	Drug storage problem at home
85	II	1c	1j	Yes	Completed	Yes	Yes	39	Male	Rural	Married	No formal education	Orthodox	Within the catchment	Yes	Sometimes	Yes	one sexual partner	poor	Poor	35-44	≤2500	≤60 minute	>5 years	<500 cell/mm3	No	Gamo	Student/Farmer	≤50 copies/ml undetectable	Yes	Not complete/Not given	Housband/Wife				General Hospitals	Personal preference	Drug storage problem at home
86	III	1e	1j	Yes	Ongoing taking	No	Yes	52	Male	Urban	Divorced	Secondary education	Orthodox	Within the catchment	Yes	Always	No	No sexual partner	poor	Good	≥45	2501-5000	≤60 minute	>5 years	<500 cell/mm3	Yes	other	Government employee	≤50 copies/ml undetectable	No	Completed					General Hospitals						Reduce frequency of facility visit			Providers workload reduced and have time to counsel clients
87	II	1e	1j	Yes	Completed	No	Yes	38	Male	Urban	Married	No formal education	Protestant	Within the catchment	NO	Always	Yes	one sexual partner	poor	Poor	35-44	2501-5000	≤60 minute	>5 years	<500 cell/mm3	No	Gamo	Daily laborer	≤50 copies/ml undetectable	No	Completed	Housband/Wife				General Hospitals	Personal preference			Packaging difficulty to handle medication
88	II	1e	1j	Yes	Not given at all	No	Yes	46	Male	Urban	Married	No formal education	Orthodox	Within the catchment	NO	Never	Yes	one sexual partner	strong	Poor	≥45	≥5001	≤60 minute	≤5 years	<500 cell/mm3	No	Gamo	Merchant	≤50 copies/ml undetectable	No	Completed	Housband/Wife				General Hospitals	Personal preference		Fear of stigma and discrimination
89	I	1e	1j	Yes	Not given at all	Yes	Yes	30	Female	Urban	Divorced	Primary education	Protestant	Within the catchment	NO	Never	No	No sexual partner	intermediate	Poor	25-34	2501-5000	≤60 minute	≤5 years	<500 cell/mm3	No	Wolayita	Merchant	≤50 copies/ml undetectable	No	Not complete/Not given					General Hospitals	Personal preference		Fear of stigma and discrimination
90	II	1e	1j	Yes	Completed	No	Yes	45	Male	Urban	Married	Primary education	Orthodox	Within the catchment	Yes	Sometimes	Yes	one sexual partner	intermediate	Good	≥45	≤2500	≤60 minute	>5 years	<500 cell/mm3	Yes	Gamo	Government employee	≤50 copies/ml undetectable	Yes	Completed	Housband/Wife				General Hospitals							Reduce travel cost			Improve adherence and retention
91	III	1e	1j	Yes	Ongoing taking	No	Yes	40	Female	Urban	Divorced	No formal education	Orthodox	Within the catchment	NO	Never	No	No sexual partner	poor	Good	35-44	≤2500	≤60 minute	>5 years	<500 cell/mm3	No	Gamo	House wife	≤50 copies/ml undetectable	No	Completed					General Hospitals	Personal preference	Drug storage problem at home
92	III	1d	1j	Yes	Not given at all	No	Yes	40	Female	Urban	Divorced	Primary education	Orthodox	Within the catchment	NO	Never	No	No sexual partner	intermediate	Good	35-44	≤2500	≤60 minute	>5 years	<500 cell/mm3	Yes	Gamo	House wife	≤50 copies/ml undetectable	No	Completed					General Hospitals							Reduce travel cost		Providers workload reduced and have time to counsel clients
93	IV	1e	1j	Yes	Ongoing taking	No	Yes	36	Female	Rural	Married	No formal education	Protestant	Within the catchment	NO	Never	No	No sexual partner	poor	Poor	35-44	≤2500	≤60 minute	>5 years	<500 cell/mm3	Yes	Wolayita	Daily laborer	≤50 copies/ml undetectable	No	Not complete/Not given					General Hospitals						Reduce frequency of facility visit	Reduce travel cost	Reduce patient time wastage	Providers workload reduced and have time to counsel clients	Improve adherence and retention	Reduce facility stigma and discrimination	Improve service quality
94	III	1c	1j	Yes	Completed	No	Yes	38	Female	Urban	Divorced	Secondary education	Orthodox	Within the catchment	NO	Never	No	No sexual partner	intermediate	Good	35-44	≤2500	≤60 minute	>5 years	<500 cell/mm3	Yes	other	Government employee	≤50 copies/ml undetectable	No	Completed					General Hospitals							Reduce travel cost	Reduce patient time wastage
95	III	1c	1j	Yes	Completed	No	Yes	42	Female	Urban	Widowed	College and above	Protestant	Within the catchment	NO	Never	No	No sexual partner	intermediate	Good	35-44	2501-5000	≤60 minute	>5 years	<500 cell/mm3	Yes	Gamo	Government employee	≤50 copies/ml undetectable	No	Completed					General Hospitals						Reduce frequency of facility visit			Providers workload reduced and have time to counsel clients	Improve adherence and retention
96	I	1e	1j	Yes	Not given at all	Yes	Yes	30	Female	Rural	Married	No formal education	Protestant	Within the catchment	NO	Always	Yes	one sexual partner	poor	Poor	25-34	≤2500	≤60 minute	≤5 years	<500 cell/mm3	No	Goofa	Daily laborer	≤50 copies/ml undetectable	No	Not complete/Not given	Housband/Wife				General Hospitals	Personal preference	Drug storage problem at home
97	IV	1c	1j	Yes	Completed	No	Yes	60	Female	Urban	Widowed	Primary education	Orthodox	Within the catchment	NO	Never	No	No sexual partner	intermediate	Good	≥45	≤2500	≤60 minute	>5 years	<500 cell/mm3	No	Gamo	House wife	≤50 copies/ml undetectable	No	Completed					General Hospitals		Drug storage problem at home
98	I	1e	1j	Yes	Completed	No	Yes	33	Female	Urban	Married	Primary education	Orthodox	Within the catchment	NO	Never	Yes	one sexual partner	poor	Good	25-34	≤2500	≤60 minute	>5 years	<500 cell/mm3	Yes	Wolayita	House wife	≤50 copies/ml undetectable	No	Completed	Housband/Wife				General Hospitals							Reduce travel cost		Providers workload reduced and have time to counsel clients
99	III	1c	1j	Yes	Ongoing taking	No	Yes	60	Male	Urban	Widowed	College and above	Orthodox	Within the catchment	Yes	Never	No	No sexual partner	poor	Poor	≥45	≥5001	≤60 minute	>5 years	<500 cell/mm3	Yes	other	Government employee	≤50 copies/ml undetectable	No	Completed					General Hospitals						Reduce frequency of facility visit	Reduce travel cost	Reduce patient time wastage	Providers workload reduced and have time to counsel clients	Improve adherence and retention	Reduce facility stigma and discrimination	Improve service quality
100	II	1e	1j	Yes	Not given at all	No	Yes	66	Female	Urban	Widowed	No formal education	Orthodox	Within the catchment	NO	Never	No	No sexual partner	poor	Poor	≥45	≤2500	≤60 minute	>5 years	≥500 cell/mm3	No	Gamo	House wife	≤50 copies/ml undetectable	No	Completed					General Hospitals	Personal preference
101	III	1j	1j	No	Ongoing taking	No	Yes	65	Male	Urban	Widowed	Secondary education	Orthodox	Within the catchment	NO	Never	No	No sexual partner	intermediate	Good	≥45	≤2500	≤60 minute	≤5 years	<500 cell/mm3	No	Gamo	Other	≤50 copies/ml undetectable	No	Completed					General Hospitals	Personal preference	Drug storage problem at home		Packaging difficulty to handle medication
102	I	1j	1j	No	Not given at all	No	Yes	38	Male	Urban	Married	Primary education	Orthodox	Within the catchment	NO	Always	Yes	one sexual partner	poor	Poor	35-44	≤2500	≤60 minute	≤5 years	<500 cell/mm3	No	Gamo	Government employee	≤50 copies/ml undetectable	No	Completed	Housband/Wife				General Hospitals		Drug storage problem at home		Packaging difficulty to handle medication
103	III	1c	1j	Yes	Not given at all	No	Yes	42	Male	Urban	Married	Primary education	Orthodox	Within the catchment	NO	Sometimes	Yes	one sexual partner	intermediate	Good	35-44	2501-5000	≤60 minute	>5 years	<500 cell/mm3	Yes	Gamo	Merchant	>50 to ≤1000 copies/ml detectable	No	Completed	Housband/Wife				General Hospitals							Reduce travel cost		Providers workload reduced and have time to counsel clients
104	III	1e	1j	Yes	Not complete	No	Yes	52	Female	Urban	Widowed	Primary education	Protestant	Within the catchment	NO	Never	No	No sexual partner	poor	Poor	≥45	≤2500	≤60 minute	>5 years	<500 cell/mm3	Yes	Gamo	House wife	≤50 copies/ml undetectable	No	Completed					General Hospitals						Reduce frequency of facility visit	Reduce travel cost	Reduce patient time wastage		Improve adherence and retention
105	III	1c	1j	Yes	Not given at all	No	Yes	45	Female	Urban	Divorced	Secondary education	Protestant	Within the catchment	NO	Never	No	No sexual partner	poor	Good	≥45	≤2500	≤60 minute	>5 years	<500 cell/mm3	Yes	Gamo	House wife	≤50 copies/ml undetectable	No	Completed					General Hospitals						Reduce frequency of facility visit	Reduce travel cost	Reduce patient time wastage	Providers workload reduced and have time to counsel clients	Improve adherence and retention		Improve service quality
106	III	1d	1j	Yes	Completed	No	Yes	50	Male	Urban	Married	Primary education	Muslim	Within the catchment	Yes	Always	Yes	one sexual partner	intermediate	Good	≥45	2501-5000	≤60 minute	>5 years	<500 cell/mm3	Yes	other	Merchant	≤50 copies/ml undetectable	No	Completed	Housband/Wife				General Hospitals						Reduce frequency of facility visit	Reduce travel cost	Reduce patient time wastage
107	I	1e	1j	Yes	Not complete	No	Yes	50	Male	Urban	Married	Primary education	Orthodox	Within the catchment	Yes	Sometimes	Yes	one sexual partner	intermediate	Good	≥45	≤2500	≤60 minute	≤5 years	<500 cell/mm3	Yes	Gamo	Government employee	≤50 copies/ml undetectable	Yes	Completed	Housband/Wife				General Hospitals						Reduce frequency of facility visit	Reduce travel cost			Improve adherence and retention
108	II	1d	1j	Yes	Completed	No	Yes	45	Female	Urban	Married	Secondary education	Orthodox	Within the catchment	NO	Sometimes	Yes	one sexual partner	poor	Good	≥45	2501-5000	≤60 minute	>5 years	<500 cell/mm3	Yes	Gamo	Government employee	≤50 copies/ml undetectable	No	Completed	Housband/Wife				General Hospitals							Reduce travel cost
109	II	1d	1j	Yes	Completed	No	Yes	56	Female	Urban	Widowed	No formal education	Orthodox	Within the catchment	NO	Never	No	No sexual partner	intermediate	Poor	≥45	≤2500	≤60 minute	>5 years	<500 cell/mm3	Yes	Gamo	House wife	≤50 copies/ml undetectable	No	Completed					General Hospitals						Reduce frequency of facility visit				Improve adherence and retention
110	III	1c	1j	Yes	Not complete	No	Yes	44	Female	Urban	Divorced	Primary education	Protestant	Within the catchment	NO	Never	No	No sexual partner	poor	Good	35-44	≤2500	≤60 minute	>5 years	<500 cell/mm3	No	other	Daily laborer	≤50 copies/ml undetectable	No	Completed					General Hospitals	Personal preference	Drug storage problem at home
111	I	1e	1j	Yes	Not given at all	No	Yes	27	Male	Urban	Married	Primary education	Protestant	Within the catchment	NO	Sometimes	Yes	one sexual partner	poor	Good	25-34	≤2500	≤60 minute	≤5 years	<500 cell/mm3	Yes	Gamo	Government employee	≤50 copies/ml undetectable	No	Completed	Housband/Wife				General Hospitals							Reduce travel cost			Improve adherence and retention
112	I	1e	1j	Yes	Not given at all	No	Yes	37	Female	Urban	Widowed	Secondary education	Orthodox	Within the catchment	NO	Sometimes	Yes	one sexual partner	poor	Poor	35-44	≤2500	≤60 minute	≤5 years	≥500 cell/mm3	Yes	Gamo	Merchant	≤50 copies/ml undetectable	No	Completed		Commercial sex worker			General Hospitals						Reduce frequency of facility visit	Reduce travel cost	Reduce patient time wastage
113	III	1e	1j	Yes	Completed	No	Yes	46	Male	Urban	Married	Secondary education	Orthodox	Within the catchment	Yes	Always	Yes	one sexual partner	poor	Good	≥45	≤2500	≤60 minute	>5 years	<500 cell/mm3	No	other	Government employee	≤50 copies/ml undetectable	No	Completed	Housband/Wife				General Hospitals	Personal preference	Drug storage problem at home
114	III	1d	1j	Yes	Completed	No	Yes	80	Male	Rural	Married	No formal education	Orthodox	Out of the catchment	NO	Never	No	No sexual partner	poor	Poor	≥45	2501-5000	>60 minute	>5 years	<500 cell/mm3	Yes	Gamo	Student/Farmer	≤50 copies/ml undetectable	No	Completed					General Hospitals						Reduce frequency of facility visit	Reduce travel cost	Reduce patient time wastage	Providers workload reduced and have time to counsel clients	Improve adherence and retention	Reduce facility stigma and discrimination	Improve service quality
115	II	1e	1j	Yes	Not given at all	Yes	Yes	24	Female	Urban	Single	Secondary education	Orthodox	Within the catchment	NO	Never	No	No sexual partner	poor	Good	18-24	≤2500	≤60 minute	>5 years	<500 cell/mm3	No	Goofa	Student/Farmer	≤50 copies/ml undetectable	No	Completed					General Hospitals	Personal preference
116	III	1e	1j	Yes	Ongoing taking	Yes	Yes	49	Male	Urban	Married	Primary education	Orthodox	Within the catchment	NO	Always	Yes	one sexual partner	poor	Poor	≥45	2501-5000	≤60 minute	>5 years	<500 cell/mm3	No	Gamo	Merchant	≤50 copies/ml undetectable	No	Completed	Housband/Wife				General Hospitals	Personal preference
117	III	1e	1j	Yes	Completed	Yes	Yes	38	Male	Urban	Married	Secondary education	Muslim	Within the catchment	Yes	Sometimes	Yes	one sexual partner	intermediate	Good	35-44	2501-5000	≤60 minute	>5 years	<500 cell/mm3	No	Amhara	Merchant	>50 to ≤1000 copies/ml detectable	No	Completed	Housband/Wife				General Hospitals	Personal preference
118	I	1j	1j	No	Not given at all	No	Yes	48	Female	Urban	Widowed	Primary education	Orthodox	Within the catchment	NO	Never	No	No sexual partner	intermediate	Good	≥45	≤2500	≤60 minute	≤5 years	<500 cell/mm3	Yes	Wolayita	House wife	≤50 copies/ml undetectable	No	Completed					General Hospitals						Reduce frequency of facility visit	Reduce travel cost	Reduce patient time wastage		Improve adherence and retention	Reduce facility stigma and discrimination
119	III	1d	1j	Yes	Completed	No	Yes	50	Female	Urban	Widowed	No formal education	Orthodox	Within the catchment	NO	Never	No	No sexual partner	poor	Poor	≥45	≤2500	≤60 minute	>5 years	<500 cell/mm3	Yes	Goofa	House wife	≤50 copies/ml undetectable	No	Completed					General Hospitals						Reduce frequency of facility visit	Reduce travel cost	Reduce patient time wastage
120	III	1j	1j	No	Completed	No	Yes	30	Male	Rural	Divorced	Secondary education	Orthodox	Out of the catchment	NO	Sometimes	No	No sexual partner	intermediate	Poor	25-34	≤2500	>60 minute	≤5 years	<500 cell/mm3	No	Gamo	Daily laborer	≤50 copies/ml undetectable	No	Completed					General Hospitals	Personal preference	Drug storage problem at home			Fear of disclosure
121	I	1c	1j	Yes	Completed	No	Yes	31	Female	Urban	Married	Primary education	Orthodox	Within the catchment	NO	Never	No	No sexual partner	poor	Poor	25-34	≤2500	≤60 minute	>5 years	≥500 cell/mm3	Yes	Gamo	House wife	≤50 copies/ml undetectable	No	Completed					General Hospitals						Reduce frequency of facility visit	Reduce travel cost				Reduce facility stigma and discrimination
122	II	1c	1j	Yes	Completed	No	Yes	47	Male	Urban	Divorced	Secondary education	Orthodox	Within the catchment	NO	Never	No	No sexual partner	poor	Good	≥45	≥5001	≤60 minute	>5 years	<500 cell/mm3	Yes	Goofa	Merchant	≤50 copies/ml undetectable	No	Completed					General Hospitals						Reduce frequency of facility visit	Reduce travel cost			Improve adherence and retention
123	III	1e	1j	Yes	Completed	No	Yes	48	Female	Urban	Widowed	Primary education	Orthodox	Within the catchment	NO	Never	No	No sexual partner	intermediate	Good	≥45	≤2500	≤60 minute	>5 years	<500 cell/mm3	Yes	Gamo	Government employee	≤50 copies/ml undetectable	No	Completed					General Hospitals						Reduce frequency of facility visit	Reduce travel cost			Improve adherence and retention
124	III	1c	1j	Yes	Not given at all	No	Yes	52	Male	Urban	Widowed	Primary education	Orthodox	Within the catchment	Yes	Never	No	No sexual partner	poor	Good	≥45	2501-5000	≤60 minute	>5 years	<500 cell/mm3	Yes	Goofa	Government employee	≤50 copies/ml undetectable	No	Completed					General Hospitals						Reduce frequency of facility visit	Reduce travel cost	Reduce patient time wastage
125	III	1c	1j	Yes	Completed	No	Yes	44	Female	Urban	Widowed	No formal education	Protestant	Within the catchment	NO	Never	No	No sexual partner	poor	Poor	35-44	2501-5000	≤60 minute	>5 years	<500 cell/mm3	Yes	Gamo	Merchant	≤50 copies/ml undetectable	No	Completed					General Hospitals						Reduce frequency of facility visit	Reduce travel cost	Reduce patient time wastage	Providers workload reduced and have time to counsel clients	Improve adherence and retention	Reduce facility stigma and discrimination	Improve service quality
126	II	1e	1j	Yes	Completed	No	Yes	61	Female	Urban	Widowed	No formal education	Orthodox	Out of the catchment	NO	Never	No	No sexual partner	intermediate	Poor	≥45	≤2500	≤60 minute	>5 years	<500 cell/mm3	Yes	Amhara	House wife	≤50 copies/ml undetectable	No	Not complete/Not given					General Hospitals						Reduce frequency of facility visit	Reduce travel cost	Reduce patient time wastage	Providers workload reduced and have time to counsel clients	Improve adherence and retention	Reduce facility stigma and discrimination	Improve service quality
127	III	1d	1j	Yes	Completed	No	Yes	50	Male	Urban	Widowed	Primary education	Protestant	Within the catchment	NO	Never	No	No sexual partner	poor	Good	≥45	≤2500	≤60 minute	>5 years	<500 cell/mm3	Yes	Wolayita	Daily laborer	≤50 copies/ml undetectable	No	Completed					General Hospitals						Reduce frequency of facility visit	Reduce travel cost
128	I	1e	1j	Yes	Completed	No	Yes	36	Male	Rural	Married	College and above	Orthodox	Out of the catchment	Yes	Sometimes	Yes	one sexual partner	intermediate	Good	35-44	2501-5000	>60 minute	>5 years	<500 cell/mm3	Yes	other	Government employee	≤50 copies/ml undetectable	No	Completed	Housband/Wife				General Hospitals						Reduce frequency of facility visit	Reduce travel cost			Improve adherence and retention
129	III	1c	1j	Yes	Completed	No	Yes	48	Male	Urban	Married	Secondary education	Orthodox	Within the catchment	NO	Always	Yes	one sexual partner	intermediate	Good	≥45	≤2500	≤60 minute	>5 years	<500 cell/mm3	Yes	Gamo	Government employee	≤50 copies/ml undetectable	No	Completed	Housband/Wife				General Hospitals						Reduce frequency of facility visit	Reduce travel cost	Reduce patient time wastage	Providers workload reduced and have time to counsel clients
130	III	1e	1j	Yes	Completed	No	Yes	43	Female	Urban	Divorced	Primary education	Protestant	Within the catchment	NO	Never	No	No sexual partner	intermediate	Poor	35-44	≤2500	≤60 minute	>5 years	<500 cell/mm3	No	Wolayita	Other	≤50 copies/ml undetectable	No	Completed					General Hospitals		Drug storage problem at home	Fear of stigma and discrimination
131	III	1d	1j	Yes	Completed	No	Yes	36	Male	Urban	Widowed	Secondary education	Protestant	Within the catchment	NO	Never	No	No sexual partner	poor	Good	35-44	≤2500	≤60 minute	>5 years	<500 cell/mm3	Yes	Goofa	Daily laborer	≤50 copies/ml undetectable	No	Completed					General Hospitals						Reduce frequency of facility visit	Reduce travel cost					Improve service quality
132	II	1d	1j	Yes	Completed	No	Yes	46	Male	Rural	Married	Secondary education	Muslim	Within the catchment	Yes	Always	Yes	one sexual partner	intermediate	Good	≥45	2501-5000	≤60 minute	>5 years	<500 cell/mm3	Yes	Amhara	Merchant	≤50 copies/ml undetectable	No	Completed	Housband/Wife				General Hospitals						Reduce frequency of facility visit		Reduce patient time wastage	Providers workload reduced and have time to counsel clients
133	II	1e	1j	Yes	Completed	No	Yes	51	Male	Rural	Married	No formal education	Protestant	Within the catchment	NO	Sometimes	Yes	one sexual partner	intermediate	Poor	≥45	≤2500	≤60 minute	>5 years	<500 cell/mm3	No	Gamo	Daily laborer	≤50 copies/ml undetectable	No	Completed	Housband/Wife				General Hospitals	Personal preference	Drug storage problem at home
134	III	1f	1j	Yes	Completed	No	Yes	38	Female	Urban	Married	Primary education	Orthodox	Within the catchment	NO	Always	No	No sexual partner	poor	Poor	35-44	≤2500	≤60 minute	>5 years	<500 cell/mm3	Yes	Gamo	Merchant	≤50 copies/ml undetectable	No	Completed					General Hospitals						Reduce frequency of facility visit	Reduce travel cost		Providers workload reduced and have time to counsel clients	Improve adherence and retention		Improve service quality
135	I	1e	1j	Yes	Completed	No	Yes	47	Female	Urban	Married	Primary education	Orthodox	Within the catchment	NO	Never	No	No sexual partner	poor	Poor	≥45	≥5001	≤60 minute	>5 years	<500 cell/mm3	Yes	Gamo	House wife	≤50 copies/ml undetectable	No	Completed					General Hospitals						Reduce frequency of facility visit	Reduce travel cost	Reduce patient time wastage	Providers workload reduced and have time to counsel clients	Improve adherence and retention	Reduce facility stigma and discrimination	Improve service quality
136	III	1j	1j	No	Ongoing taking	No	Yes	38	Male	Urban	Single	Primary education	Orthodox	Within the catchment	NO	Never	No	No sexual partner	poor	Poor	35-44	≤2500	≤60 minute	≤5 years	<500 cell/mm3	No	Wolayita	Daily laborer	≤50 copies/ml undetectable	No	Completed					General Hospitals	Personal preference	Drug storage problem at home
137	II	1e	1j	Yes	Not given at all	No	Yes	25	Female	Urban	Married	College and above	Orthodox	Within the catchment	NO	Always	Yes	one sexual partner	intermediate	Good	25-34	2501-5000	≤60 minute	≤5 years	≥500 cell/mm3	No	Goofa	Government employee	≤50 copies/ml undetectable	No	Completed	Housband/Wife				General Hospitals	Personal preference
138	III	1e	1j	Yes	Completed	No	Yes	40	Male	Urban	Married	Primary education	Orthodox	Within the catchment	Yes	Always	Yes	one sexual partner	intermediate	Good	35-44	≤2500	≤60 minute	>5 years	<500 cell/mm3	Yes	Wolayita	Other	≤50 copies/ml undetectable	No	Completed	Housband/Wife				General Hospitals						Reduce frequency of facility visit	Reduce travel cost			Improve adherence and retention
139	III	1f	1j	Yes	Completed	No	Yes	37	Female	Urban	Married	Primary education	Orthodox	Within the catchment	NO	Sometimes	Yes	one sexual partner	poor	Good	35-44	≤2500	≤60 minute	>5 years	<500 cell/mm3	Yes	Gamo	House wife	≤50 copies/ml undetectable	No	Completed	Housband/Wife				General Hospitals						Reduce frequency of facility visit	Reduce travel cost		Providers workload reduced and have time to counsel clients	Improve adherence and retention
140	III	1e	1j	Yes	Completed	No	Yes	44	Male	Urban	Widowed	Secondary education	Orthodox	Within the catchment	Yes	Never	No	No sexual partner	poor	Good	35-44	≤2500	≤60 minute	>5 years	<500 cell/mm3	Yes	Wolayita	Government employee	≤50 copies/ml undetectable	No	Completed					General Hospitals						Reduce frequency of facility visit		Reduce patient time wastage	Providers workload reduced and have time to counsel clients
141	II	1e	1j	Yes	Not given at all	No	Yes	26	Male	Urban	Married	College and above	Orthodox	Within the catchment	NO	Always	Yes	one sexual partner	intermediate	Good	25-34	≤2500	≤60 minute	>5 years	≥500 cell/mm3	Yes	Wolayita	Other	≤50 copies/ml undetectable	No	Completed	Housband/Wife				General Hospitals						Reduce frequency of facility visit	Reduce travel cost	Reduce patient time wastage
142	III	1c	1j	Yes	Completed	No	Yes	39	Female	Urban	Divorced	Primary education	Orthodox	Within the catchment	NO	Never	No	No sexual partner	intermediate	Good	35-44	≤2500	≤60 minute	>5 years	<500 cell/mm3	Yes	Goofa	Daily laborer	≤50 copies/ml undetectable	No	Completed					General Hospitals						Reduce frequency of facility visit	Reduce travel cost			Improve adherence and retention
143	III	1c	1j	Yes	Completed	No	Yes	37	Female	Urban	Married	Secondary education	Protestant	Within the catchment	NO	Sometimes	Yes	one sexual partner	poor	Good	35-44	≤2500	≤60 minute	>5 years	<500 cell/mm3	Yes	Wolayita	Government employee	≤50 copies/ml undetectable	No	Completed	Housband/Wife				General Hospitals						Reduce frequency of facility visit	Reduce travel cost		Providers workload reduced and have time to counsel clients
144	IV	1d	1j	Yes	Completed	No	Yes	29	Female	Urban	Divorced	Primary education	Orthodox	Within the catchment	NO	Never	No	No sexual partner	intermediate	Poor	25-34	≤2500	≤60 minute	>5 years	<500 cell/mm3	Yes	Goofa	Daily laborer	≤50 copies/ml undetectable	No	Completed					General Hospitals						Reduce frequency of facility visit	Reduce travel cost					Improve service quality
145	I	1e	1j	Yes	Not given at all	No	Yes	28	Male	Rural	Married	Secondary education	Orthodox	Out of the catchment	NO	Always	Yes	one sexual partner	poor	Good	25-34	2501-5000	>60 minute	≤5 years	≥500 cell/mm3	Yes	other	Merchant	≤50 copies/ml undetectable	No	Completed	Housband/Wife				General Hospitals						Reduce frequency of facility visit	Reduce travel cost	Reduce patient time wastage
146	II	1e	1j	Yes	Completed	No	Yes	50	Female	Rural	Married	Primary education	Protestant	Within the catchment	NO	Never	No	No sexual partner	poor	Poor	≥45	2501-5000	≤60 minute	>5 years	<500 cell/mm3	Yes	Wolayita	Government employee	≤50 copies/ml undetectable	No	Completed					General Hospitals						Reduce frequency of facility visit	Reduce travel cost	Reduce patient time wastage	Providers workload reduced and have time to counsel clients	Improve adherence and retention	Reduce facility stigma and discrimination	Improve service quality
147	III	1c	1j	Yes	Not given at all	No	Yes	35	Male	Urban	Divorced	Secondary education	Orthodox	Within the catchment	NO	Never	No	No sexual partner	poor	Good	35-44	≤2500	≤60 minute	>5 years	<500 cell/mm3	No	Wolayita	Government employee	>50 to ≤1000 copies/ml detectable	No	Completed					General Hospitals	Personal preference		Fear of stigma and discrimination
148	I	1c	1j	Yes	Not complete	Yes	No	33	Female	Urban	Married	Primary education	Protestant	Within the catchment	NO	Always	Yes	one sexual partner	poor	Good	25-34	≤2500	≤60 minute	>5 years	<500 cell/mm3	No	Goofa	Daily laborer	≤50 copies/ml undetectable	No	Completed	Housband/Wife				General Hospitals	Personal preference	Drug storage problem at home		Packaging difficulty to handle medication
149	II	1e	1j	Yes	Not given at all	Yes	No	40	Female	Urban	Widowed	Primary education	Muslim	Within the catchment	Yes	Never	No	No sexual partner	poor	Good	35-44	≤2500	≤60 minute	>5 years	<500 cell/mm3	No	Amhara	House wife	≤50 copies/ml undetectable	No	Not complete/Not given					General Hospitals	Personal preference			Packaging difficulty to handle medication
150	III	1e	1j	Yes	Completed	No	Yes	35	Male	Rural	Married	No formal education	Protestant	Out of the catchment	NO	Always	Yes	one sexual partner	intermediate	Good	35-44	≤2500	>60 minute	>5 years	<500 cell/mm3	Yes	other	Student/Farmer	≤50 copies/ml undetectable	No	Completed	Housband/Wife				General Hospitals						Reduce frequency of facility visit			Providers workload reduced and have time to counsel clients	Improve adherence and retention
151	III	1c	1j	Yes	Not given at all	Yes	No	31	Female	Rural	Divorced	Primary education	Orthodox	Out of the catchment	NO	Sometimes	Yes	one sexual partner	poor	Good	25-34	2501-5000	>60 minute	>5 years	<500 cell/mm3	Yes	Goofa	Merchant	≤50 copies/ml undetectable	No	Not complete/Not given		Commercial sex worker			General Hospitals						Reduce frequency of facility visit		Reduce patient time wastage
152	III	1d	1j	Yes	Not given at all	No	Yes	40	Female	Urban	Married	Secondary education	Orthodox	Within the catchment	NO	Always	Yes	one sexual partner	intermediate	Poor	35-44	≤2500	≤60 minute	>5 years	<500 cell/mm3	Yes	Goofa	House wife	>50 to ≤1000 copies/ml detectable	No	Not complete/Not given	Housband/Wife				General Hospitals						Reduce frequency of facility visit	Reduce travel cost		Providers workload reduced and have time to counsel clients
153	I	1c	1j	Yes	Not given at all	No	Yes	43	Female	Urban	Married	Secondary education	Protestant	Within the catchment	NO	Sometimes	Yes	one sexual partner	intermediate	Good	35-44	≤2500	≤60 minute	>5 years	<500 cell/mm3	No	Goofa	Government employee	≤50 copies/ml undetectable	No	Not complete/Not given	Housband/Wife				General Hospitals	Personal preference	Drug storage problem at home
154	IV	1j	1j	No	Not given at all	Yes	Yes	38	Female	Urban	Divorced	Primary education	Orthodox	Within the catchment	NO	Never	No	No sexual partner	intermediate	Good	35-44	≤2500	≤60 minute	≤5 years	<500 cell/mm3	Yes	Wolayita	Daily laborer	≤50 copies/ml undetectable	No	Completed					General Hospitals						Reduce frequency of facility visit		Reduce patient time wastage	Providers workload reduced and have time to counsel clients	Improve adherence and retention
155	I	1e	1j	Yes	Completed	No	Yes	30	Male	Rural	Married	College and above	Protestant	Out of the catchment	NO	Always	Yes	one sexual partner	poor	Good	25-34	2501-5000	>60 minute	≤5 years	<500 cell/mm3	Yes	other	Government employee	≤50 copies/ml undetectable	No	Completed	Housband/Wife				General Hospitals							Reduce travel cost			Improve adherence and retention	Reduce facility stigma and discrimination
156	I	1e	1j	Yes	Not given at all	No	Yes	41	Female	Urban	Divorced	No formal education	Orthodox	Within the catchment	NO	Never	No	No sexual partner	poor	Poor	35-44	≤2500	≤60 minute	>5 years	≥500 cell/mm3	Yes	Goofa	House wife	≤50 copies/ml undetectable	No	Completed					General Hospitals						Reduce frequency of facility visit		Reduce patient time wastage	Providers workload reduced and have time to counsel clients
157	III	1d	1j	Yes	Completed	No	No	45	Male	Urban	Widowed	Primary education	Orthodox	Within the catchment	Yes	Never	No	No sexual partner	poor	Poor	≥45	≤2500	≤60 minute	>5 years	<500 cell/mm3	Yes	Goofa	Daily laborer	≤50 copies/ml undetectable	No	Completed					General Hospitals						Reduce frequency of facility visit		Reduce patient time wastage		Improve adherence and retention
158	III	1e	1j	Yes	Not given at all	No	Yes	30	Female	Urban	Divorced	Primary education	Orthodox	Within the catchment	NO	Never	No	No sexual partner	poor	Poor	25-34	≤2500	≤60 minute	>5 years	<500 cell/mm3	No	Gamo	Daily laborer	≤50 copies/ml undetectable	No	Completed					General Hospitals	Personal preference			Packaging difficulty to handle medication
159	II	1e	1j	Yes	Not given at all	No	Yes	32	Female	Rural	Married	No formal education	Protestant	Out of the catchment	NO	Sometimes	Yes	one sexual partner	poor	Poor	25-34	≤2500	>60 minute	>5 years	<500 cell/mm3	No	Gamo	House wife	≤50 copies/ml undetectable	No	Completed	Housband/Wife				General Hospitals		Drug storage problem at home		Packaging difficulty to handle medication
160	I	1e	1j	Yes	Not given at all	No	Yes	28	Male	Urban	Married	Secondary education	Orthodox	Within the catchment	Yes	Sometimes	Yes	one sexual partner	intermediate	Good	25-34	2501-5000	≤60 minute	≤5 years	≥500 cell/mm3	Yes	Wolayita	Merchant	≤50 copies/ml undetectable	No	Completed	Housband/Wife				General Hospitals						Reduce frequency of facility visit		Reduce patient time wastage	Providers workload reduced and have time to counsel clients
161	I	1e	1j	Yes	Not given at all	No	Yes	50	Male	Urban	Married	Secondary education	Orthodox	Within the catchment	NO	Sometimes	Yes	one sexual partner	poor	Good	≥45	2501-5000	≤60 minute	>5 years	≥500 cell/mm3	Yes	other	Other	≤50 copies/ml undetectable	Yes	Completed	Housband/Wife				Comprehensive Specialized Hospital							Reduce travel cost	Reduce patient time wastage	Providers workload reduced and have time to counsel clients	Improve adherence and retention
162	I	1e	1j	Yes	Completed	No	Yes	22	Male	Urban	Single	College and above	Protestant	Within the catchment	NO	Never	No	No sexual partner	strong	Good	18-24	2501-5000	≤60 minute	>5 years	<500 cell/mm3	Yes	Wolayita	Government employee	≤50 copies/ml undetectable	No	Completed					Comprehensive Specialized Hospital						Reduce frequency of facility visit	Reduce travel cost	Reduce patient time wastage	Providers workload reduced and have time to counsel clients	Improve adherence and retention	Reduce facility stigma and discrimination	Improve service quality
163	I	1e	1j	Yes	Completed	No	Yes	27	Female	Urban	Married	No formal education	Orthodox	Within the catchment	NO	Always	Yes	one sexual partner	poor	Good	25-34	≤2500	≤60 minute	>5 years	<500 cell/mm3	No	Wolayita	House wife	≤50 copies/ml undetectable	No	Completed	Housband/Wife				Comprehensive Specialized Hospital	Personal preference	Drug storage problem at home	Fear of stigma and discrimination	Packaging difficulty to handle medication	Fear of disclosure
164	I	1a	1j	Yes	Completed	No	Yes	20	Male	Rural	Single	Secondary education	Protestant	Out of the catchment	NO	Never	No	No sexual partner	poor	Poor	18-24	≤2500	>60 minute	>5 years	<500 cell/mm3	Yes	Wolayita	Student/Farmer	≤50 copies/ml undetectable	No	Completed					Comprehensive Specialized Hospital							Reduce travel cost	Reduce patient time wastage		Improve adherence and retention	Reduce facility stigma and discrimination
165	I	1j	1j	No	Completed	No	Yes	46	Male	Urban	Married	College and above	Orthodox	Out of the catchment	Yes	Sometimes	Yes	one sexual partner	poor	Good	≥45	≥5001	>60 minute	≤5 years	<500 cell/mm3	Yes	Amhara	Government employee	≤50 copies/ml undetectable	Yes	Completed	Housband/Wife				Comprehensive Specialized Hospital						Reduce frequency of facility visit	Reduce travel cost	Reduce patient time wastage	Providers workload reduced and have time to counsel clients	Improve adherence and retention	Reduce facility stigma and discrimination	Improve service quality
166	I	1e	1j	Yes	Completed	No	Yes	30	Female	Rural	Married	Primary education	Protestant	Out of the catchment	NO	Sometimes	Yes	one sexual partner	poor	Poor	25-34	≤2500	>60 minute	>5 years	≥500 cell/mm3	Yes	Wolayita	House wife	≤50 copies/ml undetectable	No	Completed	Housband/Wife				Comprehensive Specialized Hospital						Reduce frequency of facility visit	Reduce travel cost	Reduce patient time wastage	Providers workload reduced and have time to counsel clients			Improve service quality
167	I	1c	1j	Yes	Completed	No	Yes	43	Male	Urban	Married	Secondary education	Orthodox	Out of the catchment	NO	Sometimes	Yes	one sexual partner	poor	Good	35-44	≤2500	>60 minute	>5 years	<500 cell/mm3	Yes	Wolayita	Merchant	≤50 copies/ml undetectable	No	Completed	Housband/Wife				Comprehensive Specialized Hospital						Reduce frequency of facility visit	Reduce travel cost	Reduce patient time wastage	Providers workload reduced and have time to counsel clients	Improve adherence and retention	Reduce facility stigma and discrimination	Improve service quality
168	I	1c	1j	Yes	Completed	No	Yes	34	Male	Urban	Married	College and above	Protestant	Out of the catchment	NO	Never	Yes	one sexual partner	strong	Poor	25-34	≤2500	>60 minute	>5 years	<500 cell/mm3	Yes	Wolayita	Other	≤50 copies/ml undetectable	No	Completed	Housband/Wife				Comprehensive Specialized Hospital						Reduce frequency of facility visit	Reduce travel cost	Reduce patient time wastage	Providers workload reduced and have time to counsel clients	Improve adherence and retention	Reduce facility stigma and discrimination	Improve service quality
169	I	1c	1j	Yes	Completed	No	Yes	63	Female	Urban	Married	No formal education	Orthodox	Within the catchment	NO	Never	Yes	one sexual partner	intermediate	Poor	≥45	≤2500	≤60 minute	>5 years	<500 cell/mm3	Yes	Wolayita	House wife	≤50 copies/ml undetectable	No	Completed	Housband/Wife				Comprehensive Specialized Hospital						Reduce frequency of facility visit	Reduce travel cost	Reduce patient time wastage	Providers workload reduced and have time to counsel clients
170	I	1c	1j	Yes	Completed	No	Yes	40	Male	Urban	Married	Secondary education	Other	Within the catchment	NO	Never	Yes	one sexual partner	intermediate	Good	35-44	2501-5000	≤60 minute	>5 years	<500 cell/mm3	Yes	Wolayita	Merchant	≤50 copies/ml undetectable	No	Completed	Housband/Wife				Comprehensive Specialized Hospital						Reduce frequency of facility visit	Reduce travel cost	Reduce patient time wastage
171	I	1j	1j	No	Completed	No	No	28	Female	Rural	Married	Primary education	Protestant	Within the catchment	NO	Never	Yes	one sexual partner	intermediate	Good	25-34	≤2500	>60 minute	≤5 years	<500 cell/mm3	Yes	Wolayita	Daily laborer	≤50 copies/ml undetectable	No	Completed	Housband/Wife				Comprehensive Specialized Hospital						Reduce frequency of facility visit	Reduce travel cost
172	I	1e	1j	Yes	Completed	No	No	30	Male	Urban	Single	Secondary education	Orthodox	Within the catchment	Yes	Sometimes	Yes	≥2 sexual partner	poor	Poor	25-34	2501-5000	≤60 minute	>5 years	≥500 cell/mm3	Yes	Wolayita	Merchant	≤50 copies/ml undetectable	Yes	Completed		Commercial sex worker			Comprehensive Specialized Hospital						Reduce frequency of facility visit	Reduce travel cost	Reduce patient time wastage	Providers workload reduced and have time to counsel clients	Improve adherence and retention	Reduce facility stigma and discrimination	Improve service quality
173	I	1e	1j	Yes	Completed	Yes	Yes	25	Female	Urban	Widowed	Primary education	Protestant	Within the catchment	Yes	Never	Yes	one sexual partner	poor	Poor	25-34	≤2500	≤60 minute	>5 years	≥500 cell/mm3	Yes	Wolayita	Merchant	≤50 copies/ml undetectable	Yes	Completed				Others	Comprehensive Specialized Hospital							Reduce travel cost	Reduce patient time wastage	Providers workload reduced and have time to counsel clients	Improve adherence and retention
174	I	1e	1j	Yes	Completed	No	Yes	43	Male	Rural	Married	Secondary education	Protestant	Within the catchment	NO	Sometimes	Yes	one sexual partner	poor	Good	35-44	2501-5000	≤60 minute	>5 years	<500 cell/mm3	Yes	Wolayita	Government employee	≤50 copies/ml undetectable	No	Completed	Housband/Wife				Comprehensive Specialized Hospital							Reduce travel cost	Reduce patient time wastage	Providers workload reduced and have time to counsel clients
175	I	1e	1j	Yes	Completed	No	Yes	35	Female	Urban	Widowed	Primary education	Protestant	Within the catchment	NO	Never	No	No sexual partner	poor	Poor	35-44	≤2500	≤60 minute	>5 years	<500 cell/mm3	Yes	Wolayita	House wife	≤50 copies/ml undetectable	No	Completed					Comprehensive Specialized Hospital						Reduce frequency of facility visit	Reduce travel cost	Reduce patient time wastage	Providers workload reduced and have time to counsel clients	Improve adherence and retention	Reduce facility stigma and discrimination	Improve service quality
176	I	1d	1j	Yes	Completed	No	Yes	46	Male	Rural	Married	Secondary education	Protestant	Out of the catchment	NO	Sometimes	Yes	one sexual partner	poor	Good	≥45	≤2500	>60 minute	>5 years	<500 cell/mm3	Yes	Wolayita	Merchant	≤50 copies/ml undetectable	No	Completed	Housband/Wife				Comprehensive Specialized Hospital						Reduce frequency of facility visit	Reduce travel cost	Reduce patient time wastage	Providers workload reduced and have time to counsel clients	Improve adherence and retention	Reduce facility stigma and discrimination	Improve service quality
177	I	1c	1j	Yes	Completed	No	Yes	35	Female	Urban	Married	No formal education	Orthodox	Within the catchment	NO	Never	Yes	one sexual partner	poor	Good	35-44	≤2500	≤60 minute	>5 years	<500 cell/mm3	Yes	Wolayita	House wife	≤50 copies/ml undetectable	No	Completed	Housband/Wife				Comprehensive Specialized Hospital						Reduce frequency of facility visit	Reduce travel cost	Reduce patient time wastage	Providers workload reduced and have time to counsel clients	Improve adherence and retention	Reduce facility stigma and discrimination	Improve service quality
178	I	1f	1j	Yes	Completed	No	Yes	30	Female	Urban	Married	No formal education	Orthodox	Within the catchment	NO	Never	Yes	one sexual partner	poor	Good	25-34	≤2500	≤60 minute	>5 years	≥500 cell/mm3	No	Wolayita	House wife	≤50 copies/ml undetectable	No	Not complete/Not given	Housband/Wife				Comprehensive Specialized Hospital			Fear of stigma and discrimination		Fear of disclosure
179	I	1e	1j	Yes	Completed	Yes	Yes	25	Male	Urban	Single	Secondary education	Orthodox	Within the catchment	NO	Never	No	No sexual partner	intermediate	Poor	25-34	≤2500	≤60 minute	>5 years	<500 cell/mm3	No	Wolayita	Student/Farmer	≤50 copies/ml undetectable	No	Completed					Comprehensive Specialized Hospital					Fear of disclosure
180	I	1e	1j	Yes	Completed	Yes	Yes	49	Male	Urban	Married	Secondary education	Protestant	Within the catchment	NO	Never	Yes	one sexual partner	intermediate	Poor	≥45	≤2500	≤60 minute	>5 years	<500 cell/mm3	No	Wolayita	Government employee	≤50 copies/ml undetectable	No	Completed	Housband/Wife				Comprehensive Specialized Hospital			Fear of stigma and discrimination
181	I	1c	1j	Yes	Completed	No	Yes	35	Male	Urban	Married	Secondary education	Protestant	Within the catchment	NO	Sometimes	Yes	one sexual partner	poor	Good	35-44	≤2500	≤60 minute	>5 years	<500 cell/mm3	No	Wolayita	Merchant	≤50 copies/ml undetectable	No	Completed	Housband/Wife				Comprehensive Specialized Hospital		Drug storage problem at home	Fear of stigma and discrimination	Packaging difficulty to handle medication	Fear of disclosure
182	I	1e	1j	Yes	Completed	No	Yes	42	Female	Urban	Married	College and above	Orthodox	Out of the catchment	NO	Always	Yes	one sexual partner	poor	Good	35-44	≥5001	>60 minute	>5 years	<500 cell/mm3	Yes	Gamo	Government employee	≤50 copies/ml undetectable	No	Completed	Housband/Wife				Comprehensive Specialized Hospital						Reduce frequency of facility visit	Reduce travel cost	Reduce patient time wastage	Providers workload reduced and have time to counsel clients	Improve adherence and retention	Reduce facility stigma and discrimination
183	I	1e	1j	Yes	Completed	No	Yes	40	Male	Urban	Married	Primary education	Protestant	Within the catchment	NO	Always	Yes	one sexual partner	strong	Poor	35-44	≤2500	≤60 minute	>5 years	<500 cell/mm3	Yes	Wolayita	Merchant	≤50 copies/ml undetectable	No	Completed	Housband/Wife				Comprehensive Specialized Hospital						Reduce frequency of facility visit	Reduce travel cost	Reduce patient time wastage	Providers workload reduced and have time to counsel clients	Improve adherence and retention	Reduce facility stigma and discrimination	Improve service quality
184	I	1e	1j	Yes	Completed	No	Yes	48	Male	Urban	Married	Secondary education	Orthodox	Within the catchment	NO	Always	Yes	≥2 sexual partner	intermediate	Poor	≥45	≥5001	≤60 minute	≤5 years	≥500 cell/mm3	No	Wolayita	Government employee	≤50 copies/ml undetectable	Yes	Completed			Bar Ladies		Comprehensive Specialized Hospital	Personal preference	Drug storage problem at home
185	I	1f	1j	Yes	Completed	No	Yes	38	Female	Urban	Married	College and above	Orthodox	Within the catchment	NO	Sometimes	Yes	one sexual partner	poor	Good	35-44	≥5001	≤60 minute	>5 years	<500 cell/mm3	Yes	Wolayita	Government employee	≤50 copies/ml undetectable	No	Completed	Housband/Wife				Comprehensive Specialized Hospital						Reduce frequency of facility visit	Reduce travel cost	Reduce patient time wastage	Providers workload reduced and have time to counsel clients	Improve adherence and retention	Reduce facility stigma and discrimination	Improve service quality
186	I	1e	1j	Yes	Completed	No	Yes	25	Female	Rural	Single	Secondary education	Muslim	Within the catchment	Yes	Never	No	No sexual partner	intermediate	Poor	25-34	≤2500	≤60 minute	>5 years	<500 cell/mm3	No	other	Merchant	≤50 copies/ml undetectable	No	Completed					Comprehensive Specialized Hospital	Personal preference		Fear of stigma and discrimination
187	I	1j	1j	No	Completed	No	Yes	25	Male	Urban	Married	Primary education	Protestant	Out of the catchment	NO	Never	Yes	one sexual partner	poor	Poor	25-34	≤2500	>60 minute	≤5 years	≥500 cell/mm3	Yes	Wolayita	Merchant	≤50 copies/ml undetectable	No	Completed	Housband/Wife				Comprehensive Specialized Hospital						Reduce frequency of facility visit	Reduce travel cost	Reduce patient time wastage				Improve service quality
188	I	1c	1j	Yes	Completed	No	No	41	Female	Urban	Divorced	Primary education	Protestant	Within the catchment	Yes	Always	Yes	≥2 sexual partner	poor	Good	35-44	≤2500	≤60 minute	>5 years	<500 cell/mm3	No	Wolayita	Daily laborer	≤50 copies/ml undetectable	Yes	Completed		Commercial sex worker			Comprehensive Specialized Hospital		Drug storage problem at home	Fear of stigma and discrimination
189	I	1f	1j	Yes	Ongoing taking	Yes	No	32	Male	Urban	Married	Primary education	Protestant	Out of the catchment	NO	Never	Yes	≥2 sexual partner	poor	Poor	25-34	2501-5000	>60 minute	>5 years	<500 cell/mm3	Yes	Gamo	Other	≤50 copies/ml undetectable	No	Completed	Housband/Wife				Comprehensive Specialized Hospital						Reduce frequency of facility visit	Reduce travel cost	Reduce patient time wastage	Providers workload reduced and have time to counsel clients	Improve adherence and retention	Reduce facility stigma and discrimination	Improve service quality
190	I	1e	1j	Yes	Ongoing taking	No	Yes	55	Male	Urban	Married	College and above	Orthodox	Out of the catchment	Yes	Never	Yes	one sexual partner	poor	Good	≥45	≥5001	>60 minute	≤5 years	<500 cell/mm3	Yes	Wolayita	Government employee	≤50 copies/ml undetectable	Yes	Completed	Housband/Wife				Comprehensive Specialized Hospital						Reduce frequency of facility visit	Reduce travel cost	Reduce patient time wastage		Improve adherence and retention	Reduce facility stigma and discrimination
191	I	1c	1j	Yes	Completed	No	Yes	30	Female	Urban	Married	College and above	Orthodox	Within the catchment	NO	Always	Yes	one sexual partner	strong	Poor	25-34	≥5001	≤60 minute	>5 years	<500 cell/mm3	Yes	Amhara	Government employee	≤50 copies/ml undetectable	No	Completed	Housband/Wife				Comprehensive Specialized Hospital							Reduce travel cost				Reduce facility stigma and discrimination
192	I	1e	1j	Yes	Completed	Yes	No	32	Male	Urban	Married	No formal education	Orthodox	Out of the catchment	Yes	Never	Yes	one sexual partner	intermediate	Poor	25-34	≤2500	>60 minute	>5 years	<500 cell/mm3	Yes	Wolayita	Merchant	≤50 copies/ml undetectable	No	Completed	Housband/Wife				Comprehensive Specialized Hospital						Reduce frequency of facility visit	Reduce travel cost	Reduce patient time wastage		Improve adherence and retention	Reduce facility stigma and discrimination	Improve service quality
193	I	1c	1j	Yes	Completed	No	Yes	38	Male	Urban	Married	College and above	Orthodox	Within the catchment	NO	Sometimes	Yes	one sexual partner	poor	Good	35-44	≥5001	≤60 minute	>5 years	<500 cell/mm3	No	Wolayita	Government employee	≤50 copies/ml undetectable	No	Completed	Housband/Wife				Comprehensive Specialized Hospital		Drug storage problem at home	Fear of stigma and discrimination	Packaging difficulty to handle medication	Fear of disclosure
194	I	1e	1j	Yes	Completed	No	Yes	30	Female	Urban	Married	No formal education	Orthodox	Within the catchment	NO	Always	Yes	one sexual partner	poor	Good	25-34	≤2500	≤60 minute	>5 years	≥500 cell/mm3	No	Wolayita	House wife	≤50 copies/ml undetectable	No	Completed	Housband/Wife				Comprehensive Specialized Hospital	Personal preference	Drug storage problem at home	Fear of stigma and discrimination	Packaging difficulty to handle medication	Fear of disclosure
195	I	1e	1j	Yes	Ongoing taking	No	Yes	63	Male	Urban	Married	College and above	Other	Out of the catchment	NO	Sometimes	Yes	one sexual partner	poor	Good	≥45	≥5001	>60 minute	>5 years	<500 cell/mm3	Yes	Wolayita	Government employee	≤50 copies/ml undetectable	Yes	Completed	Housband/Wife				Comprehensive Specialized Hospital						Reduce frequency of facility visit	Reduce travel cost	Reduce patient time wastage	Providers workload reduced and have time to counsel clients	Improve adherence and retention	Reduce facility stigma and discrimination	Improve service quality
196	I	1e	1j	Yes	Completed	No	Yes	30	Female	Urban	Divorced	Primary education	Orthodox	Within the catchment	NO	Never	No	No sexual partner	poor	Good	25-34	≤2500	≤60 minute	>5 years	<500 cell/mm3	Yes	Wolayita	House wife	≤50 copies/ml undetectable	No	Completed					Comprehensive Specialized Hospital						Reduce frequency of facility visit	Reduce travel cost	Reduce patient time wastage	Providers workload reduced and have time to counsel clients	Improve adherence and retention	Reduce facility stigma and discrimination	Improve service quality
197	I	1d	1j	Yes	Completed	No	Yes	45	Male	Urban	Married	Secondary education	Orthodox	Within the catchment	NO	Never	Yes	one sexual partner	strong	Good	≥45	≤2500	>60 minute	>5 years	<500 cell/mm3	No	Wolayita	Merchant	≤50 copies/ml undetectable	Yes	Completed	Housband/Wife				Comprehensive Specialized Hospital		Drug storage problem at home	Fear of stigma and discrimination	Packaging difficulty to handle medication	Fear of disclosure
198	I	1e	1j	Yes	Completed	No	Yes	41	Female	Urban	Married	Primary education	Orthodox	Within the catchment	Yes	Always	Yes	one sexual partner	intermediate	Good	35-44	≤2500	≤60 minute	>5 years	<500 cell/mm3	Yes	Wolayita	Merchant	≤50 copies/ml undetectable	Yes	Completed	Housband/Wife				Comprehensive Specialized Hospital							Reduce travel cost	Reduce patient time wastage	Providers workload reduced and have time to counsel clients	Improve adherence and retention	Reduce facility stigma and discrimination	Improve service quality
199	I	1c	1j	Yes	Completed	No	Yes	37	Female	Rural	Married	Primary education	Orthodox	Out of the catchment	NO	Always	Yes	one sexual partner	poor	Good	35-44	≤2500	≤60 minute	>5 years	<500 cell/mm3	No	Wolayita	House wife	≤50 copies/ml undetectable	No	Completed	Housband/Wife				Comprehensive Specialized Hospital	Personal preference	Drug storage problem at home	Fear of stigma and discrimination	Packaging difficulty to handle medication	Fear of disclosure
200	I	1c	1j	Yes	Completed	No	Yes	30	Female	Rural	Married	Primary education	Orthodox	Within the catchment	NO	Always	Yes	one sexual partner	intermediate	Good	25-34	≤2500	≤60 minute	>5 years	<500 cell/mm3	Yes	Wolayita	Merchant	≤50 copies/ml undetectable	No	Completed	Housband/Wife				Comprehensive Specialized Hospital						Reduce frequency of facility visit	Reduce travel cost	Reduce patient time wastage		Improve adherence and retention	Reduce facility stigma and discrimination	Improve service quality
201	I	1c	1j	Yes	Completed	No	No	26	Male	Urban	Married	College and above	Orthodox	Within the catchment	NO	Always	Yes	one sexual partner	intermediate	Good	25-34	≥5001	>60 minute	>5 years	<500 cell/mm3	Yes	Wolayita	Government employee	≤50 copies/ml undetectable	No	Completed	Housband/Wife				Comprehensive Specialized Hospital						Reduce frequency of facility visit	Reduce travel cost	Reduce patient time wastage	Providers workload reduced and have time to counsel clients	Improve adherence and retention	Reduce facility stigma and discrimination	Improve service quality
202	I	1c	1j	Yes	Completed	No	Yes	45	Male	Urban	Married	Primary education	Orthodox	Within the catchment	NO	Sometimes	Yes	one sexual partner	poor	Good	≥45	≤2500	≤60 minute	>5 years	<500 cell/mm3	No	Wolayita	Daily laborer	≤50 copies/ml undetectable	No	Completed	Housband/Wife				Comprehensive Specialized Hospital	Personal preference	Drug storage problem at home	Fear of stigma and discrimination	Packaging difficulty to handle medication	Fear of disclosure
203	II	1c	1j	Yes	Completed	No	Yes	40	Female	Rural	Married	Primary education	Protestant	Out of the catchment	NO	Sometimes	Yes	one sexual partner	poor	Good	35-44	≤2500	>60 minute	>5 years	≥500 cell/mm3	Yes	Wolayita	House wife	≤50 copies/ml undetectable	No	Completed	Housband/Wife				Comprehensive Specialized Hospital						Reduce frequency of facility visit	Reduce travel cost	Reduce patient time wastage	Providers workload reduced and have time to counsel clients	Improve adherence and retention	Reduce facility stigma and discrimination	Improve service quality
204	II	1e	1j	Yes	Completed	No	Yes	50	Male	Urban	Married	College and above	Protestant	Within the catchment	NO	Never	Yes	one sexual partner	intermediate	Good	≥45	≥5001	≤60 minute	>5 years	<500 cell/mm3	Yes	Wolayita	Government employee	≤50 copies/ml undetectable	No	Completed	Housband/Wife				Comprehensive Specialized Hospital						Reduce frequency of facility visit	Reduce travel cost	Reduce patient time wastage	Providers workload reduced and have time to counsel clients	Improve adherence and retention	Reduce facility stigma and discrimination	Improve service quality
205	II	1c	1j	Yes	Completed	No	Yes	25	Female	Urban	Married	College and above	Protestant	Within the catchment	NO	Sometimes	Yes	one sexual partner	intermediate	Poor	25-34	≤2500	≤60 minute	>5 years	<500 cell/mm3	Yes	Wolayita	Student/Farmer	≤50 copies/ml undetectable	No	Completed	Housband/Wife				Comprehensive Specialized Hospital						Reduce frequency of facility visit	Reduce travel cost	Reduce patient time wastage	Providers workload reduced and have time to counsel clients	Improve adherence and retention	Reduce facility stigma and discrimination	Improve service quality
206	I	1f	1j	Yes	Completed	No	Yes	35	Male	Urban	Married	College and above	Orthodox	Within the catchment	NO	Sometimes	Yes	one sexual partner	intermediate	Good	35-44	2501-5000	≤60 minute	>5 years	<500 cell/mm3	Yes	Wolayita	Government employee	≤50 copies/ml undetectable	No	Completed	Housband/Wife				Comprehensive Specialized Hospital						Reduce frequency of facility visit	Reduce travel cost	Reduce patient time wastage	Providers workload reduced and have time to counsel clients	Improve adherence and retention	Reduce facility stigma and discrimination	Improve service quality
207	II	1c	1j	Yes	Completed	No	Yes	27	Female	Urban	Married	Secondary education	Orthodox	Within the catchment	NO	Sometimes	Yes	one sexual partner	poor	Good	25-34	≤2500	≤60 minute	>5 years	<500 cell/mm3	Yes	Wolayita	Merchant	≤50 copies/ml undetectable	No	Completed	Housband/Wife				Comprehensive Specialized Hospital							Reduce travel cost	Reduce patient time wastage		Improve adherence and retention	Reduce facility stigma and discrimination
208	II	1c	1j	Yes	Not complete	No	Yes	45	Male	Rural	Married	Secondary education	Protestant	Out of the catchment	NO	Sometimes	Yes	one sexual partner	intermediate	Poor	≥45	≤2500	>60 minute	>5 years	<500 cell/mm3	Yes	Wolayita	Merchant	≤50 copies/ml undetectable	No	Completed	Housband/Wife				Comprehensive Specialized Hospital								Reduce patient time wastage		Improve adherence and retention	Reduce facility stigma and discrimination
209	I	1j	1j	No	Ongoing taking	No	Yes	32	Female	Urban	Married	Secondary education	Orthodox	Out of the catchment	NO	Never	Yes	one sexual partner	poor	Poor	25-34	2501-5000	>60 minute	≤5 years	<500 cell/mm3	Yes	other	Merchant	≤50 copies/ml undetectable	Yes	Completed	Housband/Wife				Comprehensive Specialized Hospital						Reduce frequency of facility visit	Reduce travel cost	Reduce patient time wastage	Providers workload reduced and have time to counsel clients	Improve adherence and retention	Reduce facility stigma and discrimination	Improve service quality
210	I	1c	1j	Yes	Completed	No	Yes	55	Male	Urban	Married	College and above	Protestant	Within the catchment	NO	Sometimes	Yes	one sexual partner	poor	Poor	≥45	≥5001	≤60 minute	>5 years	<500 cell/mm3	No	Wolayita	Government employee	≤50 copies/ml undetectable	No	Completed	Housband/Wife				Comprehensive Specialized Hospital	Personal preference	Drug storage problem at home		Packaging difficulty to handle medication
211	I	1j	1j	No	Ongoing taking	No	Yes	36	Male	Urban	Married	College and above	Orthodox	Out of the catchment	Yes	Sometimes	Yes	one sexual partner	poor	Good	35-44	≥5001	>60 minute	≤5 years	<500 cell/mm3	No	other	Government employee	≤50 copies/ml undetectable	Yes	Completed	Housband/Wife				Comprehensive Specialized Hospital		Drug storage problem at home	Fear of stigma and discrimination	Packaging difficulty to handle medication
212	III	1d	1j	Yes	Not given at all	No	Yes	46	Male	Rural	Widowed	Primary education	Orthodox	Within the catchment	NO	Never	No	No sexual partner	intermediate	Poor	≥45	≤2500	≤60 minute	>5 years	<500 cell/mm3	Yes	Wolayita	Merchant	≤50 copies/ml undetectable	No	Completed					Comprehensive Specialized Hospital							Reduce travel cost	Reduce patient time wastage		Improve adherence and retention	Reduce facility stigma and discrimination
213	II	1e	1j	Yes	Not given at all	No	Yes	45	Male	Urban	Married	Secondary education	Orthodox	Out of the catchment	Yes	Sometimes	Yes	one sexual partner	intermediate	Good	≥45	2501-5000	>60 minute	>5 years	≥500 cell/mm3	No	Wolayita	Merchant	≤50 copies/ml undetectable	Yes	Completed	Housband/Wife				Comprehensive Specialized Hospital	Personal preference	Drug storage problem at home		Packaging difficulty to handle medication
214	I	1j	1j	No	Completed	No	Yes	42	Male	Rural	Married	No formal education	Protestant	Within the catchment	Yes	Never	Yes	one sexual partner	poor	Good	35-44	≤2500	>60 minute	≤5 years	<500 cell/mm3	Yes	Wolayita	Student/Farmer	>50 to ≤1000 copies/ml detectable	No	Completed	Housband/Wife				Comprehensive Specialized Hospital						Reduce frequency of facility visit		Reduce patient time wastage			Reduce facility stigma and discrimination
215	II	1e	1j	Yes	Completed	No	No	35	Male	Urban	Married	College and above	Protestant	Within the catchment	NO	Always	Yes	one sexual partner	intermediate	Poor	35-44	≥5001	≤60 minute	>5 years	<500 cell/mm3	No	Wolayita	Government employee	≤50 copies/ml undetectable	No	Completed	Housband/Wife				Comprehensive Specialized Hospital		Drug storage problem at home	Fear of stigma and discrimination		Fear of disclosure
216	I	1e	1j	Yes	Completed	Yes	Yes	30	Female	Urban	Divorced	Primary education	Protestant	Within the catchment	NO	Sometimes	No	No sexual partner	poor	Good	25-34	≤2500	≤60 minute	>5 years	<500 cell/mm3	No	Wolayita	Daily laborer	≤50 copies/ml undetectable	No	Completed					Comprehensive Specialized Hospital	Personal preference	Drug storage problem at home		Packaging difficulty to handle medication
217	I	1a	1j	Yes	Completed	No	Yes	25	Male	Urban	Married	College and above	Orthodox	Out of the catchment	NO	Always	Yes	one sexual partner	intermediate	Good	25-34	2501-5000	>60 minute	>5 years	<500 cell/mm3	Yes	Gamo	Government employee	≤50 copies/ml undetectable	No	Completed	Housband/Wife				Comprehensive Specialized Hospital						Reduce frequency of facility visit	Reduce travel cost	Reduce patient time wastage	Providers workload reduced and have time to counsel clients	Improve adherence and retention	Reduce facility stigma and discrimination	Improve service quality
218	I	1c	1j	Yes	Completed	No	Yes	35	Female	Urban	Divorced	No formal education	Orthodox	Within the catchment	NO	Never	No	No sexual partner	intermediate	Good	35-44	≤2500	≤60 minute	>5 years	<500 cell/mm3	No	Wolayita	House wife	≤50 copies/ml undetectable	No	Completed					Comprehensive Specialized Hospital	Personal preference	Drug storage problem at home
219	II	1c	1j	Yes	Completed	No	Yes	30	Female	Urban	Widowed	No formal education	Protestant	Within the catchment	NO	Never	No	No sexual partner	poor	Poor	25-34	≤2500	>60 minute	>5 years	≥500 cell/mm3	Yes	Wolayita	Merchant	≤50 copies/ml undetectable	No	Completed					Comprehensive Specialized Hospital						Reduce frequency of facility visit	Reduce travel cost	Reduce patient time wastage				Improve service quality
220	I	1c	1j	Yes	Completed	No	Yes	40	Male	Rural	Married	No formal education	Protestant	Out of the catchment	NO	Never	Yes	one sexual partner	poor	Poor	35-44	≤2500	>60 minute	>5 years	<500 cell/mm3	Yes	Gamo	Student/Farmer	≤50 copies/ml undetectable	No	Completed	Housband/Wife				Comprehensive Specialized Hospital						Reduce frequency of facility visit	Reduce travel cost	Reduce patient time wastage	Providers workload reduced and have time to counsel clients	Improve adherence and retention	Reduce facility stigma and discrimination
222	I	1c	1j	Yes	Completed	No	Yes	55	Female	Urban	Widowed	No formal education	Orthodox	Within the catchment	NO	Never	No	No sexual partner	intermediate	Good	≥45	≤2500	≤60 minute	>5 years	<500 cell/mm3	No	Goofa	House wife	≤50 copies/ml undetectable	No	Completed					Comprehensive Specialized Hospital	Personal preference	Drug storage problem at home
223	I	1j	1j	No	Completed	No	Yes	32	Male	Urban	Married	College and above	Protestant	Within the catchment	NO	Sometimes	Yes	one sexual partner	poor	Poor	25-34	≥5001	≤60 minute	≤5 years	≥500 cell/mm3	Yes	Wolayita	Government employee	≤50 copies/ml undetectable	No	Completed	Housband/Wife				Comprehensive Specialized Hospital						Reduce frequency of facility visit		Reduce patient time wastage	Providers workload reduced and have time to counsel clients		Reduce facility stigma and discrimination
224	I	1j	1j	No	Completed	No	No	40	Female	Urban	Married	No formal education	Orthodox	Within the catchment	NO	Never	Yes	one sexual partner	poor	Poor	35-44	≤2500	≤60 minute	≤5 years	<500 cell/mm3	No	Wolayita	House wife	>50 to ≤1000 copies/ml detectable	No	Completed	Housband/Wife				Comprehensive Specialized Hospital	Personal preference				Fear of disclosure
225	I	1c	1j	Yes	Completed	No	No	25	Female	Urban	Married	Secondary education	Muslim	Within the catchment	Yes	Never	Yes	one sexual partner	poor	Poor	25-34	2501-5000	≤60 minute	>5 years	<500 cell/mm3	No	other	Government employee	≤50 copies/ml undetectable	Yes	Completed	Housband/Wife				Comprehensive Specialized Hospital	Personal preference	Drug storage problem at home	Fear of stigma and discrimination	Packaging difficulty to handle medication	Fear of disclosure
225	I	1c	1j	Yes	Completed	No	Yes	35	Female	Urban	Married	Primary education	Orthodox	Within the catchment	NO	Always	Yes	one sexual partner	poor	Good	35-44	≤2500	≤60 minute	>5 years	<500 cell/mm3	No	Amhara	House wife	≤50 copies/ml undetectable	No	Completed	Housband/Wife				Comprehensive Specialized Hospital	Personal preference	Drug storage problem at home		Packaging difficulty to handle medication
226	I	1c	1j	Yes	Completed	Yes	Yes	29	Female	Rural	Married	No formal education	Protestant	Within the catchment	NO	Never	Yes	one sexual partner	poor	Poor	25-34	≤2500	≤60 minute	>5 years	<500 cell/mm3	Yes	Wolayita	Student/Farmer	>50 to ≤1000 copies/ml detectable	No	Completed	Housband/Wife				Comprehensive Specialized Hospital						Reduce frequency of facility visit	Reduce travel cost				Reduce facility stigma and discrimination
227	I	1c	1j	Yes	Completed	No	Yes	40	Female	Urban	Widowed	No formal education	Protestant	Within the catchment	NO	Never	No	No sexual partner	poor	Poor	35-44	≤2500	≤60 minute	≤5 years	<500 cell/mm3	Yes	Wolayita	Merchant	≤50 copies/ml undetectable	No	Completed					Comprehensive Specialized Hospital						Reduce frequency of facility visit	Reduce travel cost	Reduce patient time wastage			Reduce facility stigma and discrimination
228	I	1e	1j	Yes	Completed	Yes	No	50	Male	Rural	Divorced	No formal education	Protestant	Out of the catchment	NO	Never	No	No sexual partner	poor	Poor	≥45	≤2500	>60 minute	≤5 years	<500 cell/mm3	Yes	Wolayita	Student/Farmer	≤50 copies/ml undetectable	No	Completed					Comprehensive Specialized Hospital						Reduce frequency of facility visit	Reduce travel cost				Reduce facility stigma and discrimination
229	I	1e	1j	Yes	Completed	Yes	Yes	28	Female	Urban	Widowed	No formal education	Muslim	Within the catchment	Yes	Never	No	No sexual partner	intermediate	Poor	25-34	2501-5000	≤60 minute	>5 years	≥500 cell/mm3	Yes	other	Merchant	≤50 copies/ml undetectable	No	Completed					Comprehensive Specialized Hospital							Reduce travel cost	Reduce patient time wastage	Providers workload reduced and have time to counsel clients	Improve adherence and retention	Reduce facility stigma and discrimination
230	I	1j	1j	No	Completed	No	Yes	42	Male	Urban	Married	Primary education	Protestant	Within the catchment	NO	Never	Yes	one sexual partner	intermediate	Poor	35-44	2501-5000	≤60 minute	≤5 years	≥500 cell/mm3	No	Goofa	Merchant	≤50 copies/ml undetectable	No	Completed	Housband/Wife				Comprehensive Specialized Hospital	Personal preference		Fear of stigma and discrimination	Packaging difficulty to handle medication
231	II	1j	1j	No	Completed	No	Yes	40	Male	Urban	Married	Primary education	Protestant	Within the catchment	NO	Never	Yes	one sexual partner	poor	Poor	35-44	2501-5000	≤60 minute	≤5 years	≥500 cell/mm3	No	Wolayita	Merchant	≤50 copies/ml undetectable	No	Completed	Housband/Wife				Comprehensive Specialized Hospital	Personal preference		Fear of stigma and discrimination		Fear of disclosure
232	I	1c	1j	Yes	Completed	Yes	Yes	53	Male	Rural	Married	Primary education	Orthodox	Out of the catchment	NO	Never	Yes	one sexual partner	poor	Poor	≥45	2501-5000	>60 minute	>5 years	<500 cell/mm3	No	Wolayita	Merchant	>50 to ≤1000 copies/ml detectable	No	Completed	Housband/Wife				Comprehensive Specialized Hospital			Fear of stigma and discrimination	Packaging difficulty to handle medication	Fear of disclosure
233	I	1c	1j	Yes	Completed	Yes	Yes	50	Male	Rural	Married	Primary education	Protestant	Within the catchment	NO	Never	Yes	one sexual partner	poor	Good	≥45	≤2500	>60 minute	>5 years	<500 cell/mm3	Yes	Wolayita	Merchant	>50 to ≤1000 copies/ml detectable	No	Completed	Housband/Wife				Comprehensive Specialized Hospital						Reduce frequency of facility visit	Reduce travel cost				Reduce facility stigma and discrimination
234	I	1j	1j	No	Completed	No	Yes	31	Female	Rural	Married	Primary education	Protestant	Within the catchment	NO	Sometimes	Yes	one sexual partner	intermediate	Poor	25-34	≤2500	≤60 minute	≤5 years	<500 cell/mm3	Yes	Wolayita	House wife	≤50 copies/ml undetectable	No	Completed	Housband/Wife				Comprehensive Specialized Hospital						Reduce frequency of facility visit	Reduce travel cost	Reduce patient time wastage			Reduce facility stigma and discrimination
235	I	1j	1j	No	Completed	No	Yes	29	Female	Rural	Married	No formal education	Orthodox	Within the catchment	NO	Sometimes	Yes	one sexual partner	poor	Poor	25-34	≤2500	≤60 minute	≤5 years	<500 cell/mm3	Yes	Wolayita	House wife	≤50 copies/ml undetectable	No	Completed	Housband/Wife				Comprehensive Specialized Hospital						Reduce frequency of facility visit	Reduce travel cost	Reduce patient time wastage		Improve adherence and retention
236	I	1c	1j	Yes	Completed	No	Yes	28	Female	Urban	Widowed	No formal education	Protestant	Within the catchment	NO	Never	No	No sexual partner	intermediate	Poor	25-34	≤2500	≤60 minute	>5 years	<500 cell/mm3	Yes	Wolayita	Merchant	≤50 copies/ml undetectable	No	Completed					Comprehensive Specialized Hospital						Reduce frequency of facility visit	Reduce travel cost	Reduce patient time wastage			Reduce facility stigma and discrimination
237	II	1c	1j	Yes	Completed	No	Yes	20	Male	Urban	Widowed	No formal education	Protestant	Within the catchment	NO	Never	No	No sexual partner	strong	Poor	18-24	2501-5000	≤60 minute	>5 years	<500 cell/mm3	Yes	Wolayita	Merchant	≤50 copies/ml undetectable	No	Completed					Comprehensive Specialized Hospital						Reduce frequency of facility visit	Reduce travel cost	Reduce patient time wastage			Reduce facility stigma and discrimination
238	II	1c	1j	Yes	Completed	No	Yes	52	Female	Urban	Widowed	Primary education	Protestant	Within the catchment	NO	Never	No	No sexual partner	poor	Good	≥45	≤2500	≤60 minute	>5 years	≥500 cell/mm3	No	Wolayita	House wife	≤50 copies/ml undetectable	No	Completed					Comprehensive Specialized Hospital	Personal preference			Packaging difficulty to handle medication
239	I	1c	1j	Yes	Completed	Yes	Yes	28	Female	Urban	Widowed	No formal education	Muslim	Within the catchment	Yes	Never	No	No sexual partner	intermediate	Poor	25-34	2501-5000	≤60 minute	>5 years	<500 cell/mm3	Yes	other	Merchant	≤50 copies/ml undetectable	No	Completed					Comprehensive Specialized Hospital							Reduce travel cost	Reduce patient time wastage		Improve adherence and retention	Reduce facility stigma and discrimination
240	I	1j	1j	No	Completed	No	Yes	21	Male	Urban	Single	Primary education	Protestant	Within the catchment	NO	Never	No	No sexual partner	poor	Poor	18-24	≤2500	≤60 minute	≤5 years	≥500 cell/mm3	Yes	Wolayita	Daily laborer	≤50 copies/ml undetectable	No	Completed					Comprehensive Specialized Hospital						Reduce frequency of facility visit	Reduce travel cost	Reduce patient time wastage	Providers workload reduced and have time to counsel clients	Improve adherence and retention
241	I	1e	1j	Yes	Completed	Yes	Yes	46	Male	Rural	Married	No formal education	Protestant	Within the catchment	NO	Never	Yes	one sexual partner	intermediate	Poor	≥45	2501-5000	≤60 minute	≤5 years	<500 cell/mm3	Yes	Wolayita	House wife	≤50 copies/ml undetectable	No	Completed	Housband/Wife				Comprehensive Specialized Hospital							Reduce travel cost			Improve adherence and retention
242	I	1j	1j	No	Completed	No	No	28	Female	Rural	Married	Primary education	Protestant	Within the catchment	NO	Never	Yes	one sexual partner	intermediate	Poor	25-34	≤2500	>60 minute	≤5 years	<500 cell/mm3	Yes	Wolayita	Daily laborer	≤50 copies/ml undetectable	No	Completed	Housband/Wife				Comprehensive Specialized Hospital						Reduce frequency of facility visit	Reduce travel cost
243	I	1j	1j	No	Completed	No	Yes	55	Male	Urban	Divorced	Primary education	Orthodox	Within the catchment	NO	Never	No	No sexual partner	poor	Poor	≥45	2501-5000	≤60 minute	≤5 years	≥500 cell/mm3	No	Wolayita	Merchant	≤50 copies/ml undetectable	No	Completed					Comprehensive Specialized Hospital	Personal preference	Drug storage problem at home		Packaging difficulty to handle medication	Fear of disclosure
244	I	1e	1j	Yes	Completed	Yes	Yes	42	Male	Rural	Married	Secondary education	Protestant	Out of the catchment	NO	Sometimes	Yes	one sexual partner	intermediate	Poor	35-44	≥5001	>60 minute	>5 years	≥500 cell/mm3	Yes	Wolayita	Government employee	≤50 copies/ml undetectable	No	Completed	Housband/Wife				Comprehensive Specialized Hospital						Reduce frequency of facility visit	Reduce travel cost	Reduce patient time wastage	Providers workload reduced and have time to counsel clients	Improve adherence and retention	Reduce facility stigma and discrimination
245	I	1c	1j	Yes	Completed	Yes	Yes	45	Male	Rural	Married	No formal education	Protestant	Within the catchment	NO	Never	Yes	one sexual partner	intermediate	Poor	≥45	≤2500	≤60 minute	>5 years	<500 cell/mm3	Yes	Wolayita	Student/Farmer	>50 to ≤1000 copies/ml detectable	No	Completed	Housband/Wife				Comprehensive Specialized Hospital						Reduce frequency of facility visit	Reduce travel cost				Reduce facility stigma and discrimination
246	I	1e	1j	Yes	Completed	Yes	Yes	22	Female	Urban	Single	Primary education	Protestant	Within the catchment	NO	Never	Yes	one sexual partner	intermediate	Poor	18-24	≤2500	>60 minute	>5 years	<500 cell/mm3	Yes	Wolayita	Daily laborer	≤50 copies/ml undetectable	No	Completed				Others	Comprehensive Specialized Hospital						Reduce frequency of facility visit	Reduce travel cost	Reduce patient time wastage			Reduce facility stigma and discrimination
247	I	1c	1j	Yes	Completed	No	Yes	32	Male	Rural	Married	No formal education	Protestant	Out of the catchment	NO	Never	Yes	one sexual partner	poor	Poor	25-34	≤2500	>60 minute	>5 years	<500 cell/mm3	Yes	Gamo	Student/Farmer	≤50 copies/ml undetectable	No	Completed	Housband/Wife				Comprehensive Specialized Hospital						Reduce frequency of facility visit	Reduce travel cost	Reduce patient time wastage	Providers workload reduced and have time to counsel clients	Improve adherence and retention	Reduce facility stigma and discrimination
248	I	1c	1j	Yes	Completed	No	No	25	Male	Urban	Single	Secondary education	Orthodox	Within the catchment	NO	Sometimes	Yes	≥2 sexual partner	poor	Poor	25-34	2501-5000	≤60 minute	>5 years	<500 cell/mm3	Yes	Wolayita	Merchant	≤50 copies/ml undetectable	No	Completed				Others	Comprehensive Specialized Hospital						Reduce frequency of facility visit	Reduce travel cost	Reduce patient time wastage			Reduce facility stigma and discrimination
249	I	1e	1j	Yes	Completed	No	Yes	37	Male	Rural	Married	Primary education	Protestant	Out of the catchment	NO	Never	Yes	one sexual partner	intermediate	Poor	35-44	2501-5000	>60 minute	>5 years	<500 cell/mm3	Yes	Wolayita	Merchant	≤50 copies/ml undetectable	No	Completed	Housband/Wife				Comprehensive Specialized Hospital						Reduce frequency of facility visit	Reduce travel cost	Reduce patient time wastage		Improve adherence and retention	Reduce facility stigma and discrimination
250	I	1j	1j	No	Completed	No	Yes	25	Male	Urban	Married	Primary education	Protestant	Within the catchment	NO	Never	Yes	one sexual partner	poor	Poor	25-34	2501-5000	≤60 minute	≤5 years	<500 cell/mm3	No	Wolayita	Daily laborer	≤50 copies/ml undetectable	No	Completed	Housband/Wife				Comprehensive Specialized Hospital	Personal preference			Packaging difficulty to handle medication
251	II	1e	1j	Yes	Completed	Yes	No	28	Female	Urban	Married	Secondary education	Muslim	Within the catchment	Yes	Never	Yes	one sexual partner	poor	Poor	25-34	2501-5000	≤60 minute	>5 years	<500 cell/mm3	No	other	Government employee	≤50 copies/ml undetectable	Yes	Completed	Housband/Wife				Comprehensive Specialized Hospital	Personal preference	Drug storage problem at home	Fear of stigma and discrimination	Packaging difficulty to handle medication	Fear of disclosure
252	II	1e	1j	Yes	Completed	No	Yes	40	Female	Urban	Married	No formal education	Orthodox	Within the catchment	NO	Never	Yes	one sexual partner	poor	Poor	35-44	≤2500	≤60 minute	≤5 years	<500 cell/mm3	No	Wolayita	House wife	≤50 copies/ml undetectable	No	Completed	Housband/Wife				Comprehensive Specialized Hospital	Personal preference				Fear of disclosure
253	II	1e	1j	Yes	Completed	Yes	Yes	50	Male	Rural	Divorced	No formal education	Protestant	Out of the catchment	NO	Never	No	No sexual partner	strong	Poor	≥45	≤2500	>60 minute	>5 years	<500 cell/mm3	Yes	Wolayita	Student/Farmer	≤50 copies/ml undetectable	No	Completed					Comprehensive Specialized Hospital						Reduce frequency of facility visit	Reduce travel cost				Reduce facility stigma and discrimination
254	I	1j	1j	No	Completed	No	No	54	Female	Rural	Married	No formal education	Protestant	Within the catchment	NO	Never	Yes	one sexual partner	intermediate	Poor	≥45	≤2500	≤60 minute	≤5 years	<500 cell/mm3	Yes	Wolayita	Student/Farmer	≤50 copies/ml undetectable	No	Completed	Housband/Wife				Comprehensive Specialized Hospital						Reduce frequency of facility visit	Reduce travel cost				Reduce facility stigma and discrimination
255	I	1e	1j	Yes	Completed	Yes	Yes	40	Female	Urban	Widowed	No formal education	Protestant	Within the catchment	NO	Never	No	No sexual partner	poor	Poor	35-44	≤2500	≤60 minute	>5 years	<500 cell/mm3	Yes	Wolayita	Merchant	≤50 copies/ml undetectable	No	Completed					Comprehensive Specialized Hospital							Reduce travel cost	Reduce patient time wastage			Reduce facility stigma and discrimination
256	I	1e	1j	Yes	Completed	No	Yes	35	Female	Urban	Divorced	Secondary education	Orthodox	Out of the catchment	Yes	Always	Yes	one sexual partner	intermediate	Poor	35-44	2501-5000	>60 minute	>5 years	<500 cell/mm3	Yes	Goofa	Merchant	≤50 copies/ml undetectable	Yes	Completed				Others	Comprehensive Specialized Hospital						Reduce frequency of facility visit	Reduce travel cost	Reduce patient time wastage	Providers workload reduced and have time to counsel clients	Improve adherence and retention	Reduce facility stigma and discrimination
257	I	1e	1j	Yes	Completed	No	Yes	48	Female	Urban	Married	Primary education	Protestant	Out of the catchment	NO	Always	Yes	one sexual partner	poor	Poor	≥45	2501-5000	>60 minute	>5 years	<500 cell/mm3	No	Wolayita	Government employee	≤50 copies/ml undetectable	No	Completed	Housband/Wife				Comprehensive Specialized Hospital		Drug storage problem at home	Fear of stigma and discrimination
258	I	1e	1j	Yes	Not complete	No	Yes	33	Male	Urban	Single	Secondary education	Orthodox	Out of the catchment	Yes	Never	No	No sexual partner	intermediate	Good	25-34	≥5001	>60 minute	>5 years	<500 cell/mm3	Yes	Goofa	Other	≤50 copies/ml undetectable	Yes	Completed					Comprehensive Specialized Hospital						Reduce frequency of facility visit	Reduce travel cost	Reduce patient time wastage	Providers workload reduced and have time to counsel clients	Improve adherence and retention	Reduce facility stigma and discrimination	Improve service quality
259	I	1e	1j	Yes	Completed	No	Yes	50	Female	Urban	Widowed	Primary education	Protestant	Within the catchment	NO	Never	No	No sexual partner	poor	Poor	≥45	≤2500	≤60 minute	>5 years	<500 cell/mm3	Yes	Wolayita	House wife	≤50 copies/ml undetectable	No	Completed					Comprehensive Specialized Hospital							Reduce travel cost	Reduce patient time wastage		Improve adherence and retention
260	I	1f	1j	Yes	Completed	No	Yes	35	Female	Urban	Married	No formal education	Orthodox	Within the catchment	NO	Sometimes	Yes	one sexual partner	poor	Good	35-44	≤2500	≤60 minute	>5 years	<500 cell/mm3	No	Wolayita	House wife	≤50 copies/ml undetectable	No	Completed	Housband/Wife				Comprehensive Specialized Hospital	Personal preference
261	I	1e	1j	Yes	Completed	No	Yes	35	Female	Rural	Married	No formal education	Protestant	Within the catchment	NO	Never	Yes	one sexual partner	strong	Poor	35-44	≤2500	≤60 minute	>5 years	≥500 cell/mm3	Yes	Wolayita	House wife	≤50 copies/ml undetectable	No	Completed	Housband/Wife				Comprehensive Specialized Hospital						Reduce frequency of facility visit		Reduce patient time wastage		Improve adherence and retention	Reduce facility stigma and discrimination
262	I	1c	1j	Yes	Completed	No	Yes	50	Female	Urban	Married	Primary education	Protestant	Within the catchment	NO	Never	Yes	one sexual partner	poor	Poor	≥45	2501-5000	≤60 minute	>5 years	<500 cell/mm3	Yes	Wolayita	House wife	≤50 copies/ml undetectable	No	Completed	Housband/Wife				Comprehensive Specialized Hospital						Reduce frequency of facility visit	Reduce travel cost			Improve adherence and retention	Reduce facility stigma and discrimination
263	II	1c	1j	Yes	Completed	No	Yes	30	Female	Urban	Married	No formal education	Protestant	Within the catchment	NO	Sometimes	Yes	one sexual partner	poor	Poor	25-34	2501-5000	≤60 minute	>5 years	<500 cell/mm3	Yes	Wolayita	Merchant	≤50 copies/ml undetectable	No	Completed	Housband/Wife				Comprehensive Specialized Hospital						Reduce frequency of facility visit	Reduce travel cost			Improve adherence and retention	Reduce facility stigma and discrimination
264	I	1b	1j	Yes	Completed	No	No	38	Male	Urban	Divorced	College and above	Protestant	Out of the catchment	Yes	Sometimes	Yes	≥2 sexual partner	intermediate	Poor	35-44	2501-5000	>60 minute	>5 years	<500 cell/mm3	Yes	Wolayita	Government employee	≤50 copies/ml undetectable	Yes	Not complete/Not given		Commercial sex worker	Bar Ladies		Comprehensive Specialized Hospital						Reduce frequency of facility visit	Reduce travel cost	Reduce patient time wastage	Providers workload reduced and have time to counsel clients	Improve adherence and retention	Reduce facility stigma and discrimination	Improve service quality
265	I	1c	1j	Yes	Completed	No	No	18	Male	Urban	Single	Secondary education	Orthodox	Within the catchment	NO	Never	No	No sexual partner	strong	Poor	18-24	≤2500	≤60 minute	≤5 years	<500 cell/mm3	No	Wolayita	Student/Farmer	>50 to ≤1000 copies/ml detectable	No	Completed					Comprehensive Specialized Hospital			Fear of stigma and discrimination		Fear of disclosure
266	I	1e	1j	Yes	Completed	No	No	50	Female	Urban	Married	Primary education	Protestant	Within the catchment	NO	Sometimes	Yes	one sexual partner	poor	Poor	≥45	≤2500	≤60 minute	>5 years	<500 cell/mm3	No	Wolayita	House wife	≤50 copies/ml undetectable	No	Completed	Housband/Wife				Comprehensive Specialized Hospital		Drug storage problem at home	Fear of stigma and discrimination
267	I	1c	1j	Yes	Completed	Yes	Yes	36	Male	Urban	Single	Secondary education	Protestant	Within the catchment	NO	Never	No	No sexual partner	poor	Poor	35-44	2501-5000	≤60 minute	>5 years	≥500 cell/mm3	No	Wolayita	Merchant	≤50 copies/ml undetectable	No	Completed					Comprehensive Specialized Hospital			Fear of stigma and discrimination	Packaging difficulty to handle medication	Fear of disclosure
268	I	1a	1j	Yes	Completed	No	Yes	35	Female	Urban	Married	Primary education	Protestant	Out of the catchment	NO	Never	Yes	one sexual partner	strong	Poor	35-44	≤2500	>60 minute	>5 years	≥500 cell/mm3	Yes	Wolayita	House wife	≤50 copies/ml undetectable	No	Completed	Housband/Wife				Comprehensive Specialized Hospital						Reduce frequency of facility visit	Reduce travel cost	Reduce patient time wastage			Reduce facility stigma and discrimination	Improve service quality
269	I	1e	1j	Yes	Completed	Yes	Yes	42	Female	Rural	Married	Primary education	Protestant	Out of the catchment	NO	Never	Yes	one sexual partner	intermediate	Poor	35-44	≤2500	>60 minute	>5 years	≥500 cell/mm3	No	Wolayita	House wife	≤50 copies/ml undetectable	No	Completed	Housband/Wife				Comprehensive Specialized Hospital	Personal preference	Drug storage problem at home
270	I	1e	1j	Yes	Completed	Yes	Yes	45	Female	Urban	Widowed	Primary education	Protestant	Within the catchment	NO	Never	No	No sexual partner	poor	Poor	≥45	≤2500	≤60 minute	>5 years	<500 cell/mm3	No	Wolayita	House wife	≤50 copies/ml undetectable	No	Completed					Comprehensive Specialized Hospital		Drug storage problem at home	Fear of stigma and discrimination	Packaging difficulty to handle medication
271	I	1c	1j	Yes	Completed	No	Yes	39	Female	Urban	Divorced	Primary education	Other	Within the catchment	NO	Never	No	No sexual partner	intermediate	Poor	35-44	≤2500	≤60 minute	>5 years	<500 cell/mm3	Yes	Wolayita	Daily laborer	≤50 copies/ml undetectable	No	Completed					Comprehensive Specialized Hospital						Reduce frequency of facility visit	Reduce travel cost			Improve adherence and retention	Reduce facility stigma and discrimination
272	II	1e	1j	Yes	Completed	No	Yes	38	Female	Urban	Married	Secondary education	Protestant	Within the catchment	NO	Sometimes	Yes	one sexual partner	poor	Good	35-44	≥5001	>60 minute	>5 years	<500 cell/mm3	No	Wolayita	Government employee	≤50 copies/ml undetectable	No	Completed	Housband/Wife				Comprehensive Specialized Hospital	Personal preference	Drug storage problem at home	Fear of stigma and discrimination	Packaging difficulty to handle medication	Fear of disclosure
273	I	1e	1j	Yes	Completed	No	No	19	Male	Urban	Single	Secondary education	Orthodox	Within the catchment	NO	Never	No	No sexual partner	poor	Poor	18-24	≤2500	≤60 minute	>5 years	<500 cell/mm3	No	Wolayita	Student/Farmer	≤50 copies/ml undetectable	No	Completed					Comprehensive Specialized Hospital			Fear of stigma and discrimination
274	I	1c	1j	Yes	Completed	No	No	31	Female	Rural	Married	Primary education	Protestant	Within the catchment	NO	Sometimes	Yes	one sexual partner	poor	Good	25-34	≤2500	≤60 minute	>5 years	<500 cell/mm3	No	Wolayita	Merchant	≤50 copies/ml undetectable	No	Completed	Housband/Wife				Comprehensive Specialized Hospital		Drug storage problem at home	Fear of stigma and discrimination
275	III	1e	1j	Yes	Completed	No	Yes	40	Female	Urban	Married	Primary education	Protestant	Within the catchment	NO	Never	Yes	one sexual partner	poor	Poor	35-44	≤2500	≤60 minute	>5 years	<500 cell/mm3	No	Wolayita	House wife	≤50 copies/ml undetectable	No	Completed	Housband/Wife				Comprehensive Specialized Hospital	Personal preference	Drug storage problem at home	Fear of stigma and discrimination	Packaging difficulty to handle medication
276	I	1a	1j	Yes	Completed	No	Yes	25	Male	Urban	Single	College and above	Orthodox	Within the catchment	NO	Never	No	No sexual partner	strong	Good	25-34	≤2500	≤60 minute	>5 years	≥500 cell/mm3	Yes	Wolayita	Other	>50 to ≤1000 copies/ml detectable	No	Completed					Comprehensive Specialized Hospital						Reduce frequency of facility visit	Reduce travel cost	Reduce patient time wastage			Reduce facility stigma and discrimination
277	II	1j	1j	No	Ongoing taking	Yes	Yes	29	Female	Urban	Divorced	Primary education	Protestant	Out of the catchment	NO	Never	No	No sexual partner	intermediate	Good	25-34	≤2500	>60 minute	≤5 years	<500 cell/mm3	Yes	Wolayita	Other	≤50 copies/ml undetectable	No	Completed					Comprehensive Specialized Hospital						Reduce frequency of facility visit	Reduce travel cost	Reduce patient time wastage			Reduce facility stigma and discrimination
278	I	1a	1j	Yes	Completed	No	Yes	40	Male	Urban	Divorced	Primary education	Orthodox	Within the catchment	NO	Never	No	No sexual partner	intermediate	Poor	35-44	≤2500	≤60 minute	>5 years	<500 cell/mm3	Yes	Wolayita	Daily laborer	≤50 copies/ml undetectable	Yes	Completed					Comprehensive Specialized Hospital						Reduce frequency of facility visit	Reduce travel cost	Reduce patient time wastage	Providers workload reduced and have time to counsel clients	Improve adherence and retention
279	I	1f	1j	Yes	Completed	No	Yes	40	Male	Urban	Married	No formal education	Protestant	Within the catchment	NO	Sometimes	Yes	one sexual partner	intermediate	Good	35-44	≤2500	>60 minute	>5 years	<500 cell/mm3	Yes	Wolayita	Student/Farmer	≤50 copies/ml undetectable	No	Completed	Housband/Wife				Comprehensive Specialized Hospital						Reduce frequency of facility visit	Reduce travel cost				Reduce facility stigma and discrimination
280	I	1j	1j	No	Ongoing taking	No	Yes	45	Male	Rural	Married	Primary education	Protestant	Within the catchment	NO	Never	Yes	one sexual partner	intermediate	Poor	≥45	≤2500	>60 minute	≤5 years	<500 cell/mm3	Yes	Wolayita	Student/Farmer	≤50 copies/ml undetectable	No	Completed	Housband/Wife				Comprehensive Specialized Hospital						Reduce frequency of facility visit	Reduce travel cost	Reduce patient time wastage	Providers workload reduced and have time to counsel clients	Improve adherence and retention	Reduce facility stigma and discrimination
281	I	1e	1j	Yes	Completed	No	Yes	20	Female	Urban	Married	Secondary education	Orthodox	Within the catchment	NO	Sometimes	Yes	one sexual partner	intermediate	Poor	18-24	≤2500	≤60 minute	>5 years	<500 cell/mm3	Yes	other	House wife	≤50 copies/ml undetectable	Yes	Not complete/Not given	Housband/Wife				Comprehensive Specialized Hospital						Reduce frequency of facility visit	Reduce travel cost	Reduce patient time wastage
282	I	1e	1j	Yes	Completed	No	Yes	30	Male	Urban	Single	Secondary education	Protestant	Within the catchment	NO	Always	No	No sexual partner	poor	Poor	25-34	≤2500	≤60 minute	>5 years	<500 cell/mm3	Yes	Wolayita	Merchant	≤50 copies/ml undetectable	Yes	Completed					Comprehensive Specialized Hospital						Reduce frequency of facility visit	Reduce travel cost		Providers workload reduced and have time to counsel clients
283	I	1e	1j	Yes	Completed	No	Yes	30	Female	Urban	Married	No formal education	Orthodox	Out of the catchment	NO	Never	Yes	one sexual partner	intermediate	Good	25-34	≤2500	>60 minute	≤5 years	≥500 cell/mm3	Yes	Wolayita	House wife	≤50 copies/ml undetectable	No	Completed	Housband/Wife				Comprehensive Specialized Hospital						Reduce frequency of facility visit	Reduce travel cost	Reduce patient time wastage	Providers workload reduced and have time to counsel clients	Improve adherence and retention	Reduce facility stigma and discrimination	Improve service quality
284	I	1a	1j	Yes	Completed	No	Yes	40	Female	Urban	Widowed	Primary education	Orthodox	Within the catchment	Yes	Never	No	No sexual partner	poor	Poor	35-44	≤2500	≤60 minute	>5 years	<500 cell/mm3	No	other	Merchant	≤50 copies/ml undetectable	Yes	Not complete/Not given					Comprehensive Specialized Hospital		Drug storage problem at home	Fear of stigma and discrimination
285	I	1e	1j	Yes	Completed	No	Yes	32	Male	Urban	Married	College and above	Orthodox	Within the catchment	NO	Always	Yes	one sexual partner	poor	Good	25-34	2501-5000	≤60 minute	>5 years	<500 cell/mm3	No	Wolayita	Government employee	≤50 copies/ml undetectable	No	Not complete/Not given	Housband/Wife				Comprehensive Specialized Hospital	Personal preference				Fear of disclosure
286	I	1e	1j	Yes	Not given at all	No	Yes	26	Female	Rural	Married	College and above	Protestant	Out of the catchment	NO	Sometimes	Yes	one sexual partner	intermediate	Poor	25-34	2501-5000	>60 minute	≤5 years	≥500 cell/mm3	No	Wolayita	Merchant	≤50 copies/ml undetectable	No	Completed	Housband/Wife				Comprehensive Specialized Hospital	Personal preference
287	I	1e	1j	Yes	Not given at all	No	Yes	35	Female	Urban	Divorced	No formal education	Protestant	Within the catchment	NO	Never	No	No sexual partner	intermediate	Poor	35-44	≤2500	≤60 minute	>5 years	<500 cell/mm3	No	Ari	House wife	≤50 copies/ml undetectable	No	Completed					Comprehensive Specialized Hospital	Personal preference
288	II	1f	1j	Yes	Completed	No	Yes	64	Male	Rural	Married	Primary education	Orthodox	Out of the catchment	NO	Never	Yes	one sexual partner	intermediate	Poor	≥45	2501-5000	>60 minute	>5 years	<500 cell/mm3	Yes	Goofa	Student/Farmer	≤50 copies/ml undetectable	No	Completed	Housband/Wife				Comprehensive Specialized Hospital							Reduce travel cost
289	I	1e	1j	Yes	Not given at all	No	Yes	35	Female	Urban	Married	Primary education	Orthodox	Within the catchment	NO	Sometimes	Yes	one sexual partner	intermediate	Poor	35-44	2501-5000	≤60 minute	>5 years	≥500 cell/mm3	Yes	Ari	Merchant	≤50 copies/ml undetectable	No	Completed	Housband/Wife				Comprehensive Specialized Hospital									Providers workload reduced and have time to counsel clients		Reduce facility stigma and discrimination
290	II	1f	1j	Yes	Not given at all	Yes	Yes	43	Female	Rural	Married	Primary education	Orthodox	Out of the catchment	NO	Sometimes	Yes	one sexual partner	intermediate	Poor	35-44	≤2500	≤60 minute	>5 years	<500 cell/mm3	Yes	Amhara	House wife	≤50 copies/ml undetectable	No	Completed	Housband/Wife				Comprehensive Specialized Hospital							Reduce travel cost
291	I	1e	1j	Yes	Not given at all	No	Yes	25	Female	Urban	Married	No formal education	Protestant	Within the catchment	NO	Sometimes	Yes	one sexual partner	intermediate	Poor	25-34	2501-5000	≤60 minute	>5 years	<500 cell/mm3	Yes	Goofa	Merchant	≤50 copies/ml undetectable	No	Completed	Housband/Wife				Comprehensive Specialized Hospital							Reduce travel cost	Reduce patient time wastage		Improve adherence and retention	Reduce facility stigma and discrimination
292	II	1e	1j	Yes	Not given at all	Yes	Yes	30	Female	Rural	Divorced	Primary education	Orthodox	Out of the catchment	NO	Never	No	No sexual partner	intermediate	Poor	25-34	≤2500	>60 minute	>5 years	<500 cell/mm3	Yes	Amhara	House wife	≤50 copies/ml undetectable	No	Completed					Comprehensive Specialized Hospital							Reduce travel cost				Reduce facility stigma and discrimination
293	II	1a	1j	Yes	Completed	No	Yes	40	Female	Urban	Married	Primary education	Orthodox	Within the catchment	NO	Never	Yes	one sexual partner	intermediate	Poor	35-44	≤2500	≤60 minute	>5 years	<500 cell/mm3	Yes	Gamo	House wife	≤50 copies/ml undetectable	No	Completed	Housband/Wife				Comprehensive Specialized Hospital								Reduce patient time wastage		Improve adherence and retention
294	III	1e	1j	Yes	Completed	No	Yes	44	Female	Urban	Married	No formal education	Other	Within the catchment	NO	Never	Yes	one sexual partner	strong	Poor	35-44	2501-5000	≤60 minute	≤5 years	<500 cell/mm3	Yes	Ari	Student/Farmer	≤50 copies/ml undetectable	No	Completed	Housband/Wife				Comprehensive Specialized Hospital							Reduce travel cost
295	I	1e	1j	Yes	Not given at all	No	Yes	30	Male	Urban	Married	Primary education	Orthodox	Within the catchment	NO	Sometimes	Yes	one sexual partner	intermediate	Poor	25-34	≤2500	≤60 minute	>5 years	<500 cell/mm3	Yes	Gamo	Daily laborer	≤50 copies/ml undetectable	No	Completed	Housband/Wife				Comprehensive Specialized Hospital							Reduce travel cost	Reduce patient time wastage
296	I	1j	1j	No	Not given at all	No	Yes	48	Male	Urban	Married	Primary education	Other	Within the catchment	NO	Sometimes	Yes	one sexual partner	strong	Poor	≥45	≥5001	≤60 minute	≤5 years	<500 cell/mm3	Yes	Gamo	Government employee	≤50 copies/ml undetectable	No	Completed	Housband/Wife				Comprehensive Specialized Hospital						Reduce frequency of facility visit	Reduce travel cost	Reduce patient time wastage	Providers workload reduced and have time to counsel clients	Improve adherence and retention	Reduce facility stigma and discrimination	Improve service quality
297	III	1f	1j	Yes	Completed	No	Yes	48	Female	Urban	Married	Primary education	Orthodox	Within the catchment	NO	Sometimes	Yes	one sexual partner	intermediate	Poor	≥45	≤2500	≤60 minute	>5 years	<500 cell/mm3	Yes	Gamo	Daily laborer	≤50 copies/ml undetectable	No	Completed	Housband/Wife				Comprehensive Specialized Hospital								Reduce patient time wastage	Providers workload reduced and have time to counsel clients	Improve adherence and retention
298	III	1a	1j	Yes	Completed	Yes	Yes	46	Female	Rural	Divorced	Primary education	Orthodox	Out of the catchment	NO	Sometimes	Yes	one sexual partner	strong	Poor	≥45	≤2500	>60 minute	>5 years	<500 cell/mm3	Yes	Goofa	Daily laborer	≤50 copies/ml undetectable	No	Completed	Housband/Wife				Comprehensive Specialized Hospital							Reduce travel cost	Reduce patient time wastage	Providers workload reduced and have time to counsel clients
299	I	1e	1j	Yes	Not given at all	No	Yes	39	Male	Urban	Divorced	Secondary education	Protestant	Within the catchment	NO	Sometimes	Yes	≥2 sexual partner	intermediate	Poor	35-44	2501-5000	≤60 minute	≤5 years	<500 cell/mm3	Yes	Ari	Government employee	≤50 copies/ml undetectable	Yes	Completed			Bar Ladies		Comprehensive Specialized Hospital						Reduce frequency of facility visit				Improve adherence and retention	Reduce facility stigma and discrimination
300	III	1e	1j	Yes	Completed	No	Yes	44	Female	Urban	Divorced	No formal education	Orthodox	Within the catchment	NO	Sometimes	No	No sexual partner	intermediate	Poor	35-44	≤2500	≤60 minute	>5 years	≥500 cell/mm3	Yes	Goofa	Government employee	≤50 copies/ml undetectable	No	Completed					General Hospitals							Reduce travel cost		Providers workload reduced and have time to counsel clients		Reduce facility stigma and discrimination
301	II	1e	1j	Yes	Completed	No	Yes	57	Male	Urban	Married	Secondary education	Orthodox	Within the catchment	NO	Sometimes	Yes	one sexual partner	strong	Poor	≥45	≥5001	≤60 minute	>5 years	<500 cell/mm3	Yes	Amhara	Merchant	≤50 copies/ml undetectable	No	Completed	Housband/Wife				General Hospitals							Reduce travel cost				Reduce facility stigma and discrimination
302	II	1f	1j	Yes	Not given at all	Yes	Yes	34	Male	Urban	Married	Primary education	Orthodox	Within the catchment	NO	Sometimes	Yes	one sexual partner	intermediate	Poor	25-34	≤2500	≤60 minute	>5 years	<500 cell/mm3	No	Wolayita	Daily laborer	≤50 copies/ml undetectable	No	Completed	Housband/Wife				General Hospitals	Personal preference
303	I	1e	1j	Yes	Not given at all	No	Yes	38	Male	Rural	Married	College and above	Protestant	Out of the catchment	NO	Sometimes	Yes	one sexual partner	intermediate	Poor	35-44	≥5001	≤60 minute	>5 years	<500 cell/mm3	No	other	Merchant	≤50 copies/ml undetectable	No	Completed	Housband/Wife				General Hospitals	Personal preference
304	III	1a	1j	Yes	Completed	Yes	Yes	44	Female	Rural	Married	No formal education	Orthodox	Out of the catchment	NO	Sometimes	Yes	one sexual partner	intermediate	Poor	35-44	≤2500	>60 minute	>5 years	<500 cell/mm3	Yes	Goofa	House wife	≤50 copies/ml undetectable	No	Completed	Housband/Wife				General Hospitals							Reduce travel cost
305	I	1e	1j	Yes	Not given at all	No	Yes	23	Female	Urban	Married	Primary education	Protestant	Within the catchment	NO	Sometimes	Yes	one sexual partner	intermediate	Poor	18-24	2501-5000	≤60 minute	≤5 years	<500 cell/mm3	Yes	Gamo	Merchant	≤50 copies/ml undetectable	No	Completed	Housband/Wife				General Hospitals							Reduce travel cost	Reduce patient time wastage
306	I	1e	1j	Yes	Not given at all	No	Yes	41	Female	Urban	Married	No formal education	Protestant	Within the catchment	NO	Sometimes	Yes	one sexual partner	intermediate	Poor	35-44	≤2500	≤60 minute	≤5 years	<500 cell/mm3	Yes	Wolayita	House wife	≤50 copies/ml undetectable	No	Completed	Housband/Wife				General Hospitals							Reduce travel cost		Providers workload reduced and have time to counsel clients		Reduce facility stigma and discrimination
307	II	1b	1j	Yes	Not given at all	No	Yes	52	Male	Urban	Married	College and above	Orthodox	Within the catchment	NO	Sometimes	Yes	one sexual partner	strong	Poor	≥45	≥5001	≤60 minute	>5 years	<500 cell/mm3	Yes	Ari	Government employee	≤50 copies/ml undetectable	No	Completed	Housband/Wife				General Hospitals						Reduce frequency of facility visit	Reduce travel cost	Reduce patient time wastage	Providers workload reduced and have time to counsel clients
308	I	1e	1j	Yes	Not given at all	No	Yes	31	Female	Urban	Married	Primary education	Protestant	Within the catchment	NO	Sometimes	Yes	one sexual partner	intermediate	Poor	25-34	2501-5000	≤60 minute	≤5 years	<500 cell/mm3	No	Wolayita	Merchant	≤50 copies/ml undetectable	No	Completed	Housband/Wife				General Hospitals	Personal preference
309	III	1b	1j	Yes	Completed	No	Yes	40	Female	Urban	Widowed	Primary education	Orthodox	Within the catchment	NO	Never	No	No sexual partner	strong	Poor	35-44	2501-5000	≤60 minute	>5 years	<500 cell/mm3	Yes	Amhara	House wife	≤50 copies/ml undetectable	No	Completed					General Hospitals						Reduce frequency of facility visit	Reduce travel cost		Providers workload reduced and have time to counsel clients
310	I	1e	1j	Yes	Not given at all	Yes	Yes	46	Female	Urban	Divorced	Primary education	Orthodox	Within the catchment	NO	Never	No	No sexual partner	strong	Good	≥45	≤2500	≤60 minute	>5 years	<500 cell/mm3	Yes	Goofa	Other	≤50 copies/ml undetectable	No	Completed					General Hospitals						Reduce frequency of facility visit	Reduce travel cost		Providers workload reduced and have time to counsel clients
311	III	1a	1j	Yes	Completed	No	Yes	38	Female	Urban	Married	Primary education	Protestant	Out of the catchment	Yes	Sometimes	Yes	≥2 sexual partner	strong	Poor	35-44	2501-5000	>60 minute	>5 years	<500 cell/mm3	Yes	Ari	Student/Farmer	≤50 copies/ml undetectable	Yes	Completed	Housband/Wife				General Hospitals						Reduce frequency of facility visit	Reduce travel cost	Reduce patient time wastage
312	III	1f	1j	Yes	Completed	No	Yes	43	Female	Rural	Divorced	Primary education	Protestant	Out of the catchment	NO	Sometimes	Yes	one sexual partner	intermediate	Poor	35-44	2501-5000	>60 minute	>5 years	<500 cell/mm3	Yes	other	Student/Farmer	≤50 copies/ml undetectable	No	Completed				Others	General Hospitals							Reduce travel cost			Improve adherence and retention	Reduce facility stigma and discrimination
313	II	1f	1j	Yes	Completed	No	Yes	50	Female	Urban	Divorced	No formal education	Orthodox	Within the catchment	NO	Never	No	No sexual partner	intermediate	Poor	≥45	≤2500	≤60 minute	>5 years	≥500 cell/mm3	Yes	Goofa	House wife	≤50 copies/ml undetectable	No	Completed					General Hospitals						Reduce frequency of facility visit				Improve adherence and retention	Reduce facility stigma and discrimination
314	III	1c	1j	Yes	Completed	Yes	Yes	44	Female	Urban	Married	Secondary education	Orthodox	Within the catchment	NO	Sometimes	Yes	one sexual partner	intermediate	Poor	35-44	≤2500	≤60 minute	>5 years	<500 cell/mm3	No	Goofa	House wife	≤50 copies/ml undetectable	No	Completed	Housband/Wife				General Hospitals	Personal preference
315	I	1e	1j	Yes	Not given at all	No	Yes	42	Female	Urban	Single	No formal education	Protestant	Within the catchment	NO	Never	No	No sexual partner	intermediate	Poor	35-44	≤2500	≤60 minute	>5 years	≥500 cell/mm3	No	Ari	House wife	≤50 copies/ml undetectable	No	Completed					General Hospitals		Drug storage problem at home	Fear of stigma and discrimination
316	I	1e	1j	Yes	Not given at all	Yes	Yes	35	Male	Urban	Divorced	College and above	Orthodox	Within the catchment	Yes	Sometimes	Yes	≥2 sexual partner	intermediate	Good	35-44	≥5001	≤60 minute	≤5 years	<500 cell/mm3	Yes	Ari	Government employee	≤50 copies/ml undetectable	Yes	Completed			Bar Ladies		General Hospitals						Reduce frequency of facility visit					Reduce facility stigma and discrimination
317	III	1c	1j	Yes	Completed	No	Yes	41	Male	Urban	Married	Secondary education	Orthodox	Within the catchment	NO	Sometimes	Yes	one sexual partner	intermediate	Good	35-44	2501-5000	≤60 minute	>5 years	<500 cell/mm3	Yes	Amhara	Government employee	≤50 copies/ml undetectable	No	Completed	Housband/Wife				General Hospitals							Reduce travel cost			Improve adherence and retention
318	I	1a	1j	Yes	Completed	No	Yes	45	Male	Urban	Married	Primary education	Protestant	Out of the catchment	NO	Never	Yes	one sexual partner	intermediate	Poor	≥45	2501-5000	>60 minute	>5 years	<500 cell/mm3	Yes	Ari	Merchant	≤50 copies/ml undetectable	No	Completed	Housband/Wife				General Hospitals						Reduce frequency of facility visit	Reduce travel cost				Reduce facility stigma and discrimination
319	IV	1a	1j	Yes	Completed	Yes	Yes	45	Female	Urban	Widowed	Secondary education	Orthodox	Within the catchment	NO	Never	No	No sexual partner	strong	Good	≥45	2501-5000	≤60 minute	>5 years	<500 cell/mm3	No	other	Other	≤50 copies/ml undetectable	No	Completed					General Hospitals	Personal preference	Drug storage problem at home
320	I	1a	1j	Yes	Completed	Yes	Yes	40	Female	Rural	Married	Primary education	Orthodox	Out of the catchment	NO	Never	Yes	one sexual partner	intermediate	Good	35-44	≤2500	≤60 minute	>5 years	<500 cell/mm3	No	Ari	House wife	≤50 copies/ml undetectable	No	Completed	Housband/Wife				General Hospitals	Personal preference				Fear of disclosure
321	I	1e	1j	Yes	Completed	No	Yes	38	Female	Urban	Married	College and above	Orthodox	Within the catchment	Yes	Sometimes	Yes	one sexual partner	intermediate	Good	35-44	2501-5000	≤60 minute	>5 years	<500 cell/mm3	No	Goofa	Government employee	≤50 copies/ml undetectable	Yes	Completed	Housband/Wife				General Hospitals	Personal preference	Drug storage problem at home
322	I	1f	1j	Yes	Not given at all	No	Yes	35	Female	Urban	Married	Primary education	Orthodox	Within the catchment	NO	Always	No	No sexual partner	poor	Good	35-44	≤2500	≤60 minute	>5 years	<500 cell/mm3	No	Gamo	Merchant	≤50 copies/ml undetectable	No	Completed					General Hospitals	Personal preference
323	I	1e	1j	Yes	Not given at all	No	Yes	51	Female	Urban	Married	College and above	Orthodox	Within the catchment	NO	Sometimes	No	No sexual partner	strong	Good	≥45	≤2500	≤60 minute	>5 years	≥500 cell/mm3	Yes	Goofa	Government employee	≤50 copies/ml undetectable	Yes	Completed					General Hospitals										Improve adherence and retention	Reduce facility stigma and discrimination
324	III	1a	1j	Yes	Completed	No	Yes	42	Female	Rural	Widowed	Primary education	Orthodox	Out of the catchment	NO	Never	No	No sexual partner	intermediate	Good	35-44	≤2500	>60 minute	>5 years	<500 cell/mm3	Yes	Goofa	Merchant	≤50 copies/ml undetectable	No	Completed					General Hospitals							Reduce travel cost
325	I	1e	1j	Yes	Completed	No	Yes	48	Female	Urban	Married	No formal education	Muslim	Within the catchment	NO	Sometimes	Yes	one sexual partner	intermediate	Good	≥45	≤2500	>60 minute	>5 years	<500 cell/mm3	Yes	Amhara	Daily laborer	≤50 copies/ml undetectable	No	Completed	Housband/Wife				General Hospitals								Reduce patient time wastage
326	I	1b	1j	Yes	Completed	No	Yes	35	Male	Urban	Married	Primary education	Orthodox	Within the catchment	Yes	Always	Yes	one sexual partner	poor	Good	35-44	≤2500	>60 minute	>5 years	<500 cell/mm3	No	Goofa	Daily laborer	≤50 copies/ml undetectable	Yes	Completed	Housband/Wife				General Hospitals	Personal preference	Drug storage problem at home
327	I	1j	1j	No	Not given at all	No	Yes	32	Male	Urban	Married	Secondary education	Orthodox	Within the catchment	Yes	Sometimes	Yes	one sexual partner	poor	Good	25-34	≤2500	≤60 minute	≤5 years	<500 cell/mm3	No	Ari	Government employee	≤50 copies/ml undetectable	Yes	Completed	Housband/Wife				General Hospitals		Drug storage problem at home	Fear of stigma and discrimination	Packaging difficulty to handle medication	Fear of disclosure
328	IV	1e	1j	Yes	Completed	No	Yes	42	Female	Urban	Divorced	Secondary education	Orthodox	Within the catchment	NO	Never	No	No sexual partner	strong	Good	35-44	≤2500	≤60 minute	≤5 years	<500 cell/mm3	No	Wolayita	Merchant	≤50 copies/ml undetectable	No	Completed					General Hospitals	Personal preference	Drug storage problem at home		Packaging difficulty to handle medication
329	I	1f	1j	Yes	Not complete	No	Yes	37	Female	Urban	Divorced	Secondary education	Other	Within the catchment	NO	Sometimes	No	No sexual partner	poor	Good	35-44	≤2500	≤60 minute	>5 years	<500 cell/mm3	Yes	Goofa	House wife	≤50 copies/ml undetectable	No	Completed					General Hospitals										Improve adherence and retention		Improve service quality
330	I	1c	1j	Yes	Completed	No	Yes	38	Female	Rural	Married	No formal education	Protestant	Out of the catchment	NO	Sometimes	Yes	one sexual partner	strong	Good	35-44	≤2500	>60 minute	>5 years	≥500 cell/mm3	Yes	Goofa	Daily laborer	≤50 copies/ml undetectable	No	Completed	Housband/Wife				General Hospitals							Reduce travel cost				Reduce facility stigma and discrimination
331	III	1e	1j	Yes	Completed	No	Yes	40	Male	Urban	Divorced	Primary education	Orthodox	Within the catchment	Yes	Always	Yes	one sexual partner	poor	Good	35-44	≤2500	≤60 minute	≤5 years	<500 cell/mm3	No	Wolayita	Daily laborer	≤50 copies/ml undetectable	Yes	Completed				Others	General Hospitals	Personal preference	Drug storage problem at home	Fear of stigma and discrimination
332	I	1e	1j	Yes	Not given at all	No	Yes	42	Male	Urban	Married	Secondary education	Other	Within the catchment	NO	Never	No	No sexual partner	intermediate	Good	35-44	≤2500	≤60 minute	≤5 years	<500 cell/mm3	No	Goofa	Merchant	≤50 copies/ml undetectable	No	Completed					General Hospitals	Personal preference				Fear of disclosure
333	I	1j	1j	No	Completed	No	Yes	26	Female	Urban	Married	Primary education	Orthodox	Within the catchment	NO	Sometimes	Yes	one sexual partner	strong	Good	25-34	≤2500	≤60 minute	≤5 years	<500 cell/mm3	Yes	Amhara	Merchant	≤50 copies/ml undetectable	No	Completed	Housband/Wife				General Hospitals								Reduce patient time wastage	Providers workload reduced and have time to counsel clients	Improve adherence and retention
334	II	1f	1j	Yes	Completed	No	Yes	37	Female	Urban	Divorced	No formal education	Orthodox	Within the catchment	NO	Never	No	No sexual partner	poor	Good	35-44	≤2500	≤60 minute	>5 years	<500 cell/mm3	No	Ari	Daily laborer	≤50 copies/ml undetectable	Yes	Completed					General Hospitals	Personal preference			Packaging difficulty to handle medication
335	I	1e	1j	Yes	Completed	Yes	Yes	31	Female	Urban	Married	Secondary education	Orthodox	Within the catchment	NO	Sometimes	Yes	one sexual partner	strong	Poor	25-34	≤2500	≤60 minute	>5 years	≥500 cell/mm3	Yes	Wolayita	Government employee	≤50 copies/ml undetectable	No	Completed	Housband/Wife				General Hospitals							Reduce travel cost	Reduce patient time wastage
336	I	1j	1j	No	Not given at all	No	Yes	43	Male	Urban	Married	College and above	Protestant	Within the catchment	NO	Sometimes	Yes	one sexual partner	intermediate	Good	35-44	≥5001	≤60 minute	≤5 years	≥500 cell/mm3	Yes	Ari	Government employee	≤50 copies/ml undetectable	No	Completed	Housband/Wife				General Hospitals										Improve adherence and retention	Reduce facility stigma and discrimination
337	III	1f	1j	Yes	Completed	No	Yes	41	Male	Rural	Married	Primary education	Orthodox	Out of the catchment	Yes	Sometimes	Yes	one sexual partner	intermediate	Poor	35-44	≤2500	>60 minute	>5 years	≥500 cell/mm3	Yes	Ari	Student/Farmer	≤50 copies/ml undetectable	Yes	Completed	Housband/Wife				General Hospitals							Reduce travel cost
338	I	1e	1j	Yes	Not given at all	No	Yes	37	Male	Urban	Married	Primary education	Muslim	Within the catchment	Yes	Sometimes	Yes	one sexual partner	intermediate	Good	35-44	≤2500	≤60 minute	>5 years	≥500 cell/mm3	Yes	Amhara	Merchant	≤50 copies/ml undetectable	No	Completed	Housband/Wife				General Hospitals										Improve adherence and retention
339	III	1e	1j	Yes	Completed	No	Yes	80	Male	Urban	Divorced	No formal education	Orthodox	Within the catchment	NO	Always	Yes	one sexual partner	poor	Poor	≥45	≤2500	≤60 minute	≤5 years	≥500 cell/mm3	Yes	Goofa	Daily laborer	≤50 copies/ml undetectable	No	Completed		Commercial sex worker			General Hospitals							Reduce travel cost
340	III	1f	1j	Yes	Completed	No	Yes	45	Male	Rural	Married	Primary education	Muslim	Out of the catchment	Yes	Sometimes	Yes	one sexual partner	poor	Good	≥45	≤2500	>60 minute	>5 years	<500 cell/mm3	No	Amhara	Merchant	≤50 copies/ml undetectable	No	Completed	Housband/Wife				General Hospitals		Drug storage problem at home	Fear of stigma and discrimination
341	III	1e	1j	Yes	Completed	Yes	Yes	47	Male	Urban	Married	No formal education	Orthodox	Within the catchment	Yes	Sometimes	Yes	one sexual partner	poor	Good	≥45	≤2500	≤60 minute	>5 years	<500 cell/mm3	No	Goofa	Merchant	≤50 copies/ml undetectable	No	Completed	Housband/Wife				General Hospitals	Personal preference
342	II	1e	1j	Yes	Not given at all	No	Yes	36	Female	Rural	Widowed	Primary education	Orthodox	Out of the catchment	Yes	Never	No	No sexual partner	poor	Good	35-44	≤2500	>60 minute	>5 years	≥500 cell/mm3	Yes	Amhara	House wife	≤50 copies/ml undetectable	No	Completed					General Hospitals						Reduce frequency of facility visit	Reduce travel cost	Reduce patient time wastage				Improve service quality
343	I	1j	1j	No	Not given at all	No	Yes	48	Male	Urban	Married	College and above	Protestant	Within the catchment	Yes	Sometimes	Yes	≥2 sexual partner	intermediate	Good	≥45	2501-5000	≤60 minute	≤5 years	<500 cell/mm3	Yes	Amhara	Other	≤50 copies/ml undetectable	Yes	Completed	Housband/Wife	Commercial sex worker			General Hospitals						Reduce frequency of facility visit		Reduce patient time wastage
344	III	1c	1j	Yes	Completed	No	Yes	51	Male	Urban	Married	No formal education	Orthodox	Within the catchment	NO	Always	Yes	one sexual partner	strong	Good	≥45	≤2500	≤60 minute	>5 years	<500 cell/mm3	Yes	other	Daily laborer	≤50 copies/ml undetectable	No	Completed	Housband/Wife				General Hospitals										Improve adherence and retention
345	IV	1b	1j	Yes	Completed	No	Yes	42	Female	Urban	Married	Primary education	Orthodox	Within the catchment	NO	Never	Yes	one sexual partner	intermediate	Good	35-44	≤2500	≤60 minute	>5 years	<500 cell/mm3	Yes	Amhara	House wife	≤50 copies/ml undetectable	No	Completed	Housband/Wife				General Hospitals						Reduce frequency of facility visit	Reduce travel cost			Improve adherence and retention
346	I	1c	1j	Yes	Completed	Yes	Yes	38	Female	Urban	Married	Primary education	Orthodox	Within the catchment	NO	Never	Yes	one sexual partner	intermediate	Good	35-44	≤2500	≤60 minute	>5 years	<500 cell/mm3	Yes	Goofa	House wife	≤50 copies/ml undetectable	No	Completed	Housband/Wife				General Hospitals						Reduce frequency of facility visit	Reduce travel cost	Reduce patient time wastage
347	I	1e	1j	Yes	Ongoing taking	No	No	33	Male	Urban	Divorced	Primary education	Orthodox	Within the catchment	NO	Sometimes	Yes	≥2 sexual partner	poor	Good	25-34	2501-5000	≤60 minute	≤5 years	<500 cell/mm3	No	Wolayita	Merchant	≤50 copies/ml undetectable	Yes	Completed			Bar Ladies		General Hospitals	Personal preference
348	III	1e	1j	Yes	Not complete	Yes	Yes	50	Male	Rural	Widowed	No formal education	Other	Out of the catchment	Yes	Never	No	No sexual partner	poor	Good	≥45	≤2500	>60 minute	>5 years	≥500 cell/mm3	No	Ari	Daily laborer	≤50 copies/ml undetectable	Yes	Completed					General Hospitals		Drug storage problem at home
349	III	1f	1j	Yes	Completed	Yes	Yes	47	Male	Urban	Married	Secondary education	Orthodox	Within the catchment	NO	Never	Yes	one sexual partner	intermediate	Good	≥45	2501-5000	≤60 minute	>5 years	≥500 cell/mm3	Yes	Amhara	Other	≤50 copies/ml undetectable	No	Not complete/Not given	Housband/Wife				General Hospitals						Reduce frequency of facility visit	Reduce travel cost		Providers workload reduced and have time to counsel clients	Improve adherence and retention		Improve service quality
350	III	1e	1j	Yes	Completed	Yes	Yes	50	Male	Rural	Married	No formal education	Protestant	Out of the catchment	NO	Never	Yes	one sexual partner	intermediate	Poor	≥45	≤2500	>60 minute	>5 years	<500 cell/mm3	Yes	Ari	Student/Farmer	≤50 copies/ml undetectable	Yes	Completed	Housband/Wife				General Hospitals						Reduce frequency of facility visit		Reduce patient time wastage		Improve adherence and retention		Improve service quality
351	III	1f	1j	Yes	Completed	No	Yes	43	Male	Urban	Married	Secondary education	Orthodox	Within the catchment	NO	Sometimes	Yes	one sexual partner	poor	Good	35-44	≤2500	≤60 minute	>5 years	<500 cell/mm3	Yes	Ari	Merchant	≤50 copies/ml undetectable	No	Completed	Housband/Wife				General Hospitals						Reduce frequency of facility visit	Reduce travel cost		Providers workload reduced and have time to counsel clients			Improve service quality
352	IV	1b	1j	Yes	Not given at all	No	Yes	50	Female	Urban	Widowed	Secondary education	Orthodox	Within the catchment	Yes	Never	No	No sexual partner	intermediate	Good	≥45	2501-5000	≤60 minute	>5 years	<500 cell/mm3	No	Amhara	Government employee	>50 to ≤1000 copies/ml detectable	Yes	Completed					General Hospitals	Personal preference	Drug storage problem at home		Packaging difficulty to handle medication
353	I	1e	1j	Yes	Not given at all	No	Yes	40	Female	Urban	Married	No formal education	Orthodox	Within the catchment	NO	Always	Yes	one sexual partner	poor	Good	35-44	≤2500	≤60 minute	>5 years	≥500 cell/mm3	Yes	Amhara	House wife	≤50 copies/ml undetectable	No	Completed	Housband/Wife				General Hospitals								Reduce patient time wastage
354	II	1e	1j	Yes	Completed	Yes	Yes	34	Male	Rural	Divorced	Primary education	Orthodox	Out of the catchment	Yes	Sometimes	Yes	≥2 sexual partner	intermediate	Good	25-34	≤2500	>60 minute	>5 years	<500 cell/mm3	Yes	Amhara	Merchant	≤50 copies/ml undetectable	Yes	Completed		Commercial sex worker			General Hospitals								Reduce patient time wastage
355	II	1e	1j	Yes	Completed	No	Yes	48	Female	Rural	Single	College and above	Protestant	Out of the catchment	NO	Sometimes	No	No sexual partner	strong	Good	≥45	≤2500	>60 minute	>5 years	<500 cell/mm3	Yes	other	Government employee	≤50 copies/ml undetectable	No	Completed					General Hospitals									Providers workload reduced and have time to counsel clients	Improve adherence and retention
356	III	1e	1j	Yes	Completed	No	Yes	48	Male	Urban	Single	Secondary education	Orthodox	Within the catchment	Yes	Always	No	No sexual partner	poor	Good	≥45	≤2500	≤60 minute	>5 years	<500 cell/mm3	Yes	Goofa	Merchant	≤50 copies/ml undetectable	Yes	Completed					General Hospitals						Reduce frequency of facility visit
357	I	1c	1j	Yes	Completed	No	Yes	50	Female	Rural	Married	No formal education	Protestant	Out of the catchment	NO	Sometimes	Yes	one sexual partner	intermediate	Poor	≥45	≤2500	>60 minute	>5 years	<500 cell/mm3	Yes	Ari	Student/Farmer	≤50 copies/ml undetectable	No	Completed	Housband/Wife				General Hospitals							Reduce travel cost
358	III	1d	1j	Yes	Completed	Yes	Yes	45	Female	Urban	Divorced	Secondary education	Orthodox	Within the catchment	NO	Never	No	No sexual partner	strong	Good	≥45	≤2500	≤60 minute	>5 years	<500 cell/mm3	Yes	Amhara	Merchant	≤50 copies/ml undetectable	Yes	Completed					General Hospitals										Improve adherence and retention
359	III	1e	1j	Yes	Not given at all	No	Yes	33	Male	Rural	Married	Secondary education	Protestant	Out of the catchment	NO	Sometimes	No	No sexual partner	strong	Good	25-34	≤2500	≤60 minute	>5 years	<500 cell/mm3	Yes	Amhara	Student/Farmer	≤50 copies/ml undetectable	No	Completed					General Hospitals							Reduce travel cost
360	III	1e	1j	Yes	Completed	No	Yes	68	Female	Rural	Widowed	No formal education	Muslim	Out of the catchment	NO	Never	No	No sexual partner	poor	Poor	≥45	≤2500	>60 minute	>5 years	<500 cell/mm3	Yes	Amhara	Student/Farmer	≤50 copies/ml undetectable	No	Completed					General Hospitals							Reduce travel cost
361	III	1d	1j	Yes	Completed	No	Yes	53	Female	Urban	Widowed	College and above	Muslim	Within the catchment	NO	Never	No	No sexual partner	strong	Good	≥45	≥5001	≤60 minute	>5 years	<500 cell/mm3	Yes	Amhara	Government employee	≤50 copies/ml undetectable	No	Completed					General Hospitals										Improve adherence and retention
362	III	1e	1j	Yes	Completed	Yes	Yes	35	Female	Urban	Married	No formal education	Orthodox	Within the catchment	NO	Sometimes	Yes	one sexual partner	poor	Good	35-44	≤2500	≤60 minute	>5 years	≥500 cell/mm3	Yes	Goofa	Daily laborer	≤50 copies/ml undetectable	No	Completed	Housband/Wife				General Hospitals						Reduce frequency of facility visit
363	I	1j	1j	No	Not given at all	Yes	Yes	30	Female	Urban	Married	No formal education	Orthodox	Out of the catchment	NO	Sometimes	Yes	one sexual partner	poor	Poor	25-34	≤2500	>60 minute	≤5 years	<500 cell/mm3	No	Goofa	Merchant	≤50 copies/ml undetectable	No	Completed	Housband/Wife				General Hospitals	Personal preference
364	I	1e	1j	Yes	Not given at all	No	Yes	32	Female	Urban	Divorced	Primary education	Orthodox	Within the catchment	Yes	Always	Yes	≥2 sexual partner	poor	Good	25-34	≤2500	≤60 minute	>5 years	<500 cell/mm3	No	Wolayita	Daily laborer	≤50 copies/ml undetectable	Yes	Completed		Commercial sex worker			General Hospitals	Personal preference	Drug storage problem at home
365	I	1e	1j	Yes	Completed	No	Yes	39	Female	Urban	Married	Primary education	Orthodox	Within the catchment	NO	Sometimes	No	No sexual partner	intermediate	Poor	35-44	≤2500	≤60 minute	>5 years	≥500 cell/mm3	Yes	Ari	House wife	≤50 copies/ml undetectable	No	Completed					General Hospitals						Reduce frequency of facility visit
366	III	1a	1j	Yes	Completed	Yes	Yes	44	Female	Urban	Married	No formal education	Orthodox	Within the catchment	NO	Sometimes	Yes	one sexual partner	intermediate	Good	35-44	≤2500	≤60 minute	>5 years	<500 cell/mm3	Yes	other	Merchant	≤50 copies/ml undetectable	No	Completed	Housband/Wife				General Hospitals									Providers workload reduced and have time to counsel clients	Improve adherence and retention
367	III	1e	1j	Yes	Not given at all	Yes	Yes	35	Female	Rural	Married	Primary education	Orthodox	Out of the catchment	NO	Never	Yes	one sexual partner	poor	Poor	35-44	≤2500	>60 minute	>5 years	≥500 cell/mm3	No	Ari	House wife	≤50 copies/ml undetectable	No	Completed	Housband/Wife				General Hospitals			Fear of stigma and discrimination	Packaging difficulty to handle medication
368	I	1f	1j	Yes	Completed	No	Yes	51	Male	Rural	Married	Secondary education	Orthodox	Out of the catchment	Yes	Never	Yes	one sexual partner	poor	Good	≥45	≤2500	>60 minute	>5 years	<500 cell/mm3	No	Amhara	Government employee	≤50 copies/ml undetectable	Yes	Completed	Housband/Wife				General Hospitals	Personal preference
369	IV	1c	1j	Yes	Completed	Yes	Yes	41	Female	Urban	Divorced	No formal education	Protestant	Within the catchment	NO	Never	No	No sexual partner	poor	Good	35-44	≤2500	≤60 minute	>5 years	<500 cell/mm3	No	Wolayita	House wife	≤50 copies/ml undetectable	No	Completed					General Hospitals	Personal preference	Drug storage problem at home
370	I	1j	1j	No	Not given at all	No	Yes	45	Female	Urban	Divorced	College and above	Orthodox	Within the catchment	NO	Never	No	No sexual partner	intermediate	Good	≥45	≥5001	≤60 minute	≤5 years	≥500 cell/mm3	Yes	Ari	Government employee	≤50 copies/ml undetectable	No	Completed					General Hospitals							Reduce travel cost	Reduce patient time wastage		Improve adherence and retention
371	I	1j	1j	No	Not given at all	No	Yes	26	Male	Urban	Divorced	Secondary education	Muslim	Out of the catchment	Yes	Sometimes	Yes	≥2 sexual partner	poor	Good	25-34	≤2500	≤60 minute	≤5 years	<500 cell/mm3	No	Amhara	Daily laborer	≤50 copies/ml undetectable	Yes	Completed		Commercial sex worker	Bar Ladies		General Hospitals	Personal preference		Fear of stigma and discrimination
372	I	1a	1j	Yes	Completed	No	Yes	49	Female	Urban	Widowed	Secondary education	Orthodox	Within the catchment	NO	Never	No	No sexual partner	strong	Good	≥45	≤2500	≤60 minute	>5 years	<500 cell/mm3	No	Ari	House wife	≤50 copies/ml undetectable	Yes	Completed					General Hospitals	Personal preference	Drug storage problem at home
373	II	1d	1j	Yes	Completed	Yes	Yes	55	Male	Urban	Married	No formal education	Orthodox	Within the catchment	NO	Never	Yes	one sexual partner	poor	Good	≥45	≤2500	≤60 minute	>5 years	<500 cell/mm3	No	Wolayita	Daily laborer	≤50 copies/ml undetectable	Yes	Completed	Housband/Wife				General Hospitals			Fear of stigma and discrimination
374	II	1e	1j	Yes	Completed	Yes	Yes	40	Male	Rural	Married	Secondary education	Orthodox	Out of the catchment	Yes	Sometimes	Yes	≥2 sexual partner	poor	Good	35-44	≥5001	>60 minute	>5 years	<500 cell/mm3	Yes	Amhara	Merchant	≤50 copies/ml undetectable	Yes	Completed	Housband/Wife	Commercial sex worker			General Hospitals						Reduce frequency of facility visit	Reduce travel cost		Providers workload reduced and have time to counsel clients		Reduce facility stigma and discrimination
375	IV	1c	1j	Yes	Completed	No	Yes	40	Female	Urban	Married	Primary education	Muslim	Within the catchment	Yes	Sometimes	Yes	one sexual partner	poor	Good	35-44	≤2500	≤60 minute	>5 years	<500 cell/mm3	No	Amhara	House wife	≤50 copies/ml undetectable	No	Completed	Housband/Wife				General Hospitals	Personal preference	Drug storage problem at home
376	III	1e	1j	Yes	Completed	No	Yes	46	Female	Urban	Divorced	College and above	Muslim	Within the catchment	Yes	Never	No	No sexual partner	intermediate	Good	≥45	≥5001	≤60 minute	>5 years	<500 cell/mm3	Yes	Amhara	Government employee	≤50 copies/ml undetectable	No	Completed					General Hospitals							Reduce travel cost	Reduce patient time wastage	Providers workload reduced and have time to counsel clients	Improve adherence and retention	Reduce facility stigma and discrimination
377	III	1a	1j	Yes	Completed	No	Yes	45	Female	Rural	Married	No formal education	Orthodox	Out of the catchment	NO	Never	Yes	one sexual partner	intermediate	Good	≥45	≤2500	>60 minute	>5 years	<500 cell/mm3	Yes	Wolayita	House wife	≤50 copies/ml undetectable	Yes	Completed	Housband/Wife				General Hospitals						Reduce frequency of facility visit	Reduce travel cost	Reduce patient time wastage
378	I	1e	1j	Yes	Completed	Yes	Yes	61	Female	Urban	Single	No formal education	Orthodox	Within the catchment	NO	Sometimes	No	No sexual partner	poor	Good	≥45	≤2500	≤60 minute	>5 years	<500 cell/mm3	Yes	Amhara	Merchant	≤50 copies/ml undetectable	No	Completed					General Hospitals								Reduce patient time wastage
379	II	1e	1j	Yes	Completed	Yes	Yes	47	Male	Urban	Married	College and above	Orthodox	Within the catchment	Yes	Sometimes	Yes	≥2 sexual partner	poor	Good	≥45	≥5001	≤60 minute	>5 years	<500 cell/mm3	Yes	Ari	Government employee	≤50 copies/ml undetectable	Yes	Completed	Housband/Wife	Commercial sex worker			General Hospitals						Reduce frequency of facility visit	Reduce travel cost		Providers workload reduced and have time to counsel clients	Improve adherence and retention	Reduce facility stigma and discrimination
380	I	1a	1j	Yes	Completed	Yes	Yes	42	Female	Rural	Widowed	Secondary education	Protestant	Out of the catchment	NO	Never	No	No sexual partner	poor	Good	35-44	≤2500	>60 minute	>5 years	<500 cell/mm3	Yes	Ari	Daily laborer	≤50 copies/ml undetectable	No	Completed					General Hospitals						Reduce frequency of facility visit	Reduce travel cost	Reduce patient time wastage		Improve adherence and retention	Reduce facility stigma and discrimination
381	III	1e	1j	Yes	Completed	No	Yes	47	Male	Urban	Married	Secondary education	Muslim	Within the catchment	Yes	Sometimes	No	No sexual partner	poor	Good	≥45	≤2500	≤60 minute	>5 years	≥500 cell/mm3	Yes	Amhara	Merchant	≤50 copies/ml undetectable	No	Completed					General Hospitals										Improve adherence and retention
382	I	1e	1j	Yes	Completed	No	Yes	41	Female	Urban	Married	No formal education	Protestant	Within the catchment	NO	Never	Yes	one sexual partner	poor	Good	35-44	≤2500	≤60 minute	>5 years	<500 cell/mm3	No	Ari	Daily laborer	≤50 copies/ml undetectable	No	Completed	Housband/Wife				General Hospitals	Personal preference	Drug storage problem at home
383	III	1c	1j	Yes	Completed	No	Yes	41	Female	Urban	Married	College and above	Orthodox	Within the catchment	NO	Never	No	No sexual partner	intermediate	Good	35-44	≥5001	≤60 minute	>5 years	<500 cell/mm3	Yes	Wolayita	Government employee	≤50 copies/ml undetectable	No	Completed					General Hospitals								Reduce patient time wastage
384	IV	1e	1j	Yes	Completed	Yes	Yes	48	Female	Urban	Married	No formal education	Orthodox	Within the catchment	NO	Sometimes	Yes	one sexual partner	poor	Poor	≥45	≤2500	≤60 minute	>5 years	<500 cell/mm3	No	Goofa	Daily laborer	>50 to ≤1000 copies/ml detectable	Yes	Completed	Housband/Wife				General Hospitals					Fear of disclosure
385	I	1j	1j	No	Not given at all	No	Yes	35	Male	Rural	Divorced	Secondary education	Muslim	Out of the catchment	Yes	Never	No	No sexual partner	poor	Good	35-44	≤2500	>60 minute	≤5 years	<500 cell/mm3	No	Amhara	Government employee	≤50 copies/ml undetectable	No	Completed					General Hospitals	Personal preference	Drug storage problem at home
386	II	1e	1j	Yes	Completed	No	Yes	36	Female	Urban	Married	Secondary education	Orthodox	Within the catchment	Yes	Never	Yes	one sexual partner	intermediate	Poor	35-44	2501-5000	≤60 minute	>5 years	≥500 cell/mm3	No	Ari	Other	≤50 copies/ml undetectable	No	Completed	Housband/Wife				General Hospitals	Personal preference
387	II	1e	1j	Yes	Completed	No	No	51	Male	Rural	Married	No formal education	Orthodox	Out of the catchment	NO	Never	Yes	one sexual partner	poor	Poor	≥45	2501-5000	>60 minute	≤5 years	≥500 cell/mm3	Yes	Ari	Student/Farmer	≤50 copies/ml undetectable	Yes	Completed	Housband/Wife				General Hospitals						Reduce frequency of facility visit	Reduce travel cost	Reduce patient time wastage
388	III	1e	1j	Yes	Completed	No	No	46	Female	Urban	Divorced	No formal education	Orthodox	Within the catchment	NO	Sometimes	Yes	≥2 sexual partner	poor	Poor	≥45	≤2500	≤60 minute	>5 years	<500 cell/mm3	No	Goofa	Daily laborer	≤50 copies/ml undetectable	Yes	Completed		Commercial sex worker			General Hospitals	Personal preference	Drug storage problem at home
389	IV	1b	1j	Yes	Completed	No	Yes	41	Female	Rural	Divorced	College and above	Orthodox	Within the catchment	NO	Never	No	No sexual partner	intermediate	Good	35-44	≤2500	≤60 minute	>5 years	<500 cell/mm3	Yes	Ari	Government employee	≤50 copies/ml undetectable	No	Completed					General Hospitals						Reduce frequency of facility visit	Reduce travel cost	Reduce patient time wastage
390	I	1b	1j	Yes	Completed	Yes	No	49	Male	Urban	Divorced	Primary education	Orthodox	Within the catchment	NO	Sometimes	Yes	≥2 sexual partner	poor	Good	≥45	≤2500	≤60 minute	>5 years	<500 cell/mm3	Yes	Wolayita	Daily laborer	≤50 copies/ml undetectable	Yes	Completed			Bar Ladies		General Hospitals						Reduce frequency of facility visit		Reduce patient time wastage
391	I	1e	1j	Yes	Not given at all	No	Yes	35	Female	Urban	Divorced	Primary education	Orthodox	Within the catchment	Yes	Never	No	No sexual partner	intermediate	Good	35-44	2501-5000	≤60 minute	>5 years	≥500 cell/mm3	No	Wolayita	Other	≤50 copies/ml undetectable	No	Completed					General Hospitals	Personal preference
392	I	1j	1j	No	Not given at all	No	No	51	Male	Urban	Married	College and above	Orthodox	Within the catchment	NO	Never	Yes	≥2 sexual partner	intermediate	Good	≥45	≥5001	≤60 minute	≤5 years	<500 cell/mm3	Yes	Ari	Government employee	≤50 copies/ml undetectable	Yes	Completed	Housband/Wife			Others	General Hospitals						Reduce frequency of facility visit	Reduce travel cost	Reduce patient time wastage
393	II	1c	1j	Yes	Completed	No	Yes	34	Female	Urban	Widowed	Primary education	Orthodox	Within the catchment	NO	Sometimes	Yes	one sexual partner	poor	Good	25-34	2501-5000	≤60 minute	>5 years	<500 cell/mm3	Yes	Ari	Other	≤50 copies/ml undetectable	Yes	Completed				Others	General Hospitals							Reduce travel cost		Providers workload reduced and have time to counsel clients
394	IV	1b	1j	Yes	Completed	No	Yes	42	Female	Urban	Married	Secondary education	Orthodox	Within the catchment	NO	Never	Yes	one sexual partner	poor	Good	35-44	2501-5000	≤60 minute	>5 years	<500 cell/mm3	No	Ari	Other	≤50 copies/ml undetectable	No	Completed	Housband/Wife				General Hospitals	Personal preference
395	I	1a	1j	Yes	Completed	No	Yes	40	Female	Urban	Married	Secondary education	Orthodox	Within the catchment	NO	Never	Yes	one sexual partner	intermediate	Good	35-44	2501-5000	≤60 minute	>5 years	<500 cell/mm3	No	Ari	Other	≤50 copies/ml undetectable	No	Completed	Housband/Wife				General Hospitals	Personal preference
396	I	1b	1j	Yes	Completed	No	Yes	44	Female	Urban	Divorced	Secondary education	Orthodox	Within the catchment	NO	Never	No	No sexual partner	poor	Good	35-44	2501-5000	≤60 minute	>5 years	≥500 cell/mm3	No	Amhara	Other	≤50 copies/ml undetectable	Yes	Completed					General Hospitals	Personal preference
397	I	1c	1j	Yes	Completed	No	Yes	43	Female	Urban	Divorced	Secondary education	Orthodox	Within the catchment	Yes	Never	No	No sexual partner	intermediate	Good	35-44	2501-5000	≤60 minute	>5 years	≥500 cell/mm3	Yes	Goofa	Other	≤50 copies/ml undetectable	Yes	Completed					General Hospitals							Reduce travel cost
398	I	1e	1j	Yes	Ongoing taking	No	No	30	Female	Urban	Divorced	No formal education	Protestant	Within the catchment	NO	Sometimes	No	No sexual partner	poor	Poor	25-34	≤2500	≤60 minute	>5 years	<500 cell/mm3	No	Goofa	Daily laborer	≤50 copies/ml undetectable	Yes	Completed					General Hospitals	Personal preference	Drug storage problem at home
399	I	1e	1j	Yes	Not given at all	No	No	40	Female	Urban	Married	Secondary education	Orthodox	Within the catchment	NO	Sometimes	Yes	one sexual partner	poor	Good	35-44	≤2500	≤60 minute	>5 years	<500 cell/mm3	Yes	Amhara	Daily laborer	≤50 copies/ml undetectable	No	Completed	Housband/Wife				General Hospitals						Reduce frequency of facility visit		Reduce patient time wastage	Providers workload reduced and have time to counsel clients	Improve adherence and retention	Reduce facility stigma and discrimination
400	II	1a	1j	Yes	Completed	No	Yes	40	Female	Urban	Married	No formal education	Orthodox	Within the catchment	NO	Never	Yes	one sexual partner	poor	Good	35-44	≤2500	≤60 minute	>5 years	<500 cell/mm3	Yes	Ari	Daily laborer	≤50 copies/ml undetectable	No	Completed	Housband/Wife				General Hospitals						Reduce frequency of facility visit	Reduce travel cost		Providers workload reduced and have time to counsel clients	Improve adherence and retention	Reduce facility stigma and discrimination
401	III	1e	1j	Yes	Completed	Yes	No	43	Female	Rural	Married	College and above	Other	Out of the catchment	NO	Sometimes	Yes	one sexual partner	strong	Good	35-44	≥5001	>60 minute	>5 years	<500 cell/mm3	Yes	Amhara	Government employee	≤50 copies/ml undetectable	No	Completed	Housband/Wife				General Hospitals						Reduce frequency of facility visit	Reduce travel cost	Reduce patient time wastage
402	II	1c	1j	Yes	Not given at all	No	No	41	Female	Urban	Married	Primary education	Protestant	Within the catchment	NO	Never	Yes	one sexual partner	intermediate	Good	35-44	≥5001	≤60 minute	>5 years	≥500 cell/mm3	No	Amhara	Merchant	≤50 copies/ml undetectable	No	Completed	Housband/Wife				General Hospitals	Personal preference	Drug storage problem at home
403	I	1e	1j	Yes	Not given at all	No	Yes	32	Female	Urban	Married	No formal education	Orthodox	Within the catchment	NO	Never	Yes	one sexual partner	intermediate	Poor	25-34	≤2500	≤60 minute	≤5 years	≥500 cell/mm3	No	Ari	House wife	≤50 copies/ml undetectable	Yes	Completed	Housband/Wife				General Hospitals	Personal preference
404	I	1a	1j	Yes	Completed	No	No	61	Female	Rural	Divorced	No formal education	Orthodox	Out of the catchment	NO	Never	No	No sexual partner	intermediate	Poor	≥45	≤2500	>60 minute	>5 years	<500 cell/mm3	No	Goofa	House wife	≤50 copies/ml undetectable	No	Completed					General Hospitals	Personal preference
405	I	1j	1j	No	Not given at all	No	No	23	Female	Urban	Married	Primary education	Protestant	Within the catchment	NO	Sometimes	No	No sexual partner	strong	Good	18-24	≤2500	≤60 minute	≤5 years	≥500 cell/mm3	No	Goofa	Daily laborer	≤50 copies/ml undetectable	No	Completed					General Hospitals	Personal preference	Drug storage problem at home
406	I	1e	1j	Yes	Completed	No	Yes	40	Female	Rural	Widowed	No formal education	Orthodox	Out of the catchment	NO	Never	No	No sexual partner	poor	Poor	35-44	≤2500	>60 minute	≤5 years	<500 cell/mm3	No	Ari	House wife	≤50 copies/ml undetectable	No	Completed					General Hospitals				Packaging difficulty to handle medication
407	IV	1f	1j	Yes	Completed	No	Yes	34	Female	Rural	Married	No formal education	Protestant	Out of the catchment	NO	Always	Yes	one sexual partner	strong	Good	25-34	≤2500	>60 minute	>5 years	<500 cell/mm3	Yes	Goofa	Merchant	≤50 copies/ml undetectable	No	Completed	Housband/Wife				General Hospitals							Reduce travel cost
408	III	1e	1j	Yes	Completed	Yes	Yes	37	Male	Urban	Married	Primary education	Orthodox	Within the catchment	NO	Always	Yes	one sexual partner	intermediate	Good	35-44	≤2500	≤60 minute	>5 years	<500 cell/mm3	Yes	Goofa	Daily laborer	≤50 copies/ml undetectable	No	Completed	Housband/Wife				General Hospitals								Reduce patient time wastage
409	I	1j	1j	No	Not given at all	No	No	49	Male	Urban	Married	No formal education	Protestant	Out of the catchment	NO	Never	Yes	one sexual partner	poor	Good	≥45	≤2500	≤60 minute	≤5 years	≥500 cell/mm3	No	Ari	Daily laborer	≤50 copies/ml undetectable	No	Completed	Housband/Wife				General Hospitals	Personal preference	Drug storage problem at home	Fear of stigma and discrimination
410	I	1j	1j	No	Not given at all	No	Yes	47	Male	Rural	Married	No formal education	Other	Out of the catchment	Yes	Always	Yes	one sexual partner	poor	Good	≥45	≥5001	>60 minute	≤5 years	≥500 cell/mm3	No	other	Other	≤50 copies/ml undetectable	No	Completed	Housband/Wife				General Hospitals			Fear of stigma and discrimination	Packaging difficulty to handle medication
411	II	1e	1j	Yes	Completed	No	Yes	34	Female	Urban	Married	No formal education	Protestant	Within the catchment	NO	Never	Yes	one sexual partner	strong	Good	25-34	≤2500	≤60 minute	>5 years	<500 cell/mm3	Yes	Ari	Daily laborer	>50 to ≤1000 copies/ml detectable	No	Completed	Housband/Wife				General Hospitals						Reduce frequency of facility visit	Reduce travel cost			Improve adherence and retention
412	I	1a	1j	Yes	Completed	No	Yes	49	Male	Urban	Married	No formal education	Protestant	Out of the catchment	NO	Sometimes	Yes	≥2 sexual partner	poor	Good	≥45	≤2500	>60 minute	>5 years	<500 cell/mm3	Yes	Ari	Daily laborer	≤50 copies/ml undetectable	No	Completed	Housband/Wife	Commercial sex worker			General Hospitals						Reduce frequency of facility visit		Reduce patient time wastage		Improve adherence and retention		Improve service quality
413	I	1c	1j	Yes	Completed	Yes	Yes	36	Female	Rural	Single	No formal education	Protestant	Out of the catchment	NO	Never	No	No sexual partner	intermediate	Poor	35-44	≥5001	>60 minute	>5 years	<500 cell/mm3	Yes	Ari	Student/Farmer	>50 to ≤1000 copies/ml detectable	No	Completed					General Hospitals						Reduce frequency of facility visit	Reduce travel cost	Reduce patient time wastage		Improve adherence and retention	Reduce facility stigma and discrimination
414	II	1d	1j	Yes	Not given at all	Yes	Yes	41	Female	Urban	Married	No formal education	Protestant	Within the catchment	NO	Never	Yes	one sexual partner	poor	Good	35-44	≤2500	≤60 minute	>5 years	<500 cell/mm3	Yes	Goofa	Daily laborer	≤50 copies/ml undetectable	No	Not complete/Not given	Housband/Wife				General Hospitals						Reduce frequency of facility visit	Reduce travel cost	Reduce patient time wastage		Improve adherence and retention		Improve service quality
415	IV	1d	1j	Yes	Completed	No	Yes	53	Male	Rural	Single	Secondary education	Orthodox	Out of the catchment	NO	Sometimes	Yes	≥2 sexual partner	poor	Good	≥45	≤2500	>60 minute	>5 years	<500 cell/mm3	Yes	other	Daily laborer	>50 to ≤1000 copies/ml detectable	No	Completed		Commercial sex worker			General Hospitals						Reduce frequency of facility visit	Reduce travel cost		Providers workload reduced and have time to counsel clients		Reduce facility stigma and discrimination
416	I	1j	1j	No	Not given at all	No	No	56	Male	Urban	Married	No formal education	Muslim	Within the catchment	Yes	Never	Yes	one sexual partner	poor	Good	≥45	2501-5000	≤60 minute	≤5 years	≥500 cell/mm3	Yes	Amhara	Merchant	≤50 copies/ml undetectable	No	Completed	Housband/Wife				General Hospitals						Reduce frequency of facility visit	Reduce travel cost	Reduce patient time wastage		Improve adherence and retention	Reduce facility stigma and discrimination
417	II	1e	1j	Yes	Completed	Yes	Yes	41	Male	Urban	Divorced	No formal education	Protestant	Within the catchment	NO	Never	No	No sexual partner	poor	Good	35-44	2501-5000	≤60 minute	>5 years	≥500 cell/mm3	Yes	Ari	Daily laborer	>50 to ≤1000 copies/ml detectable	Yes	Completed					General Hospitals						Reduce frequency of facility visit		Reduce patient time wastage	Providers workload reduced and have time to counsel clients	Improve adherence and retention	Reduce facility stigma and discrimination
418	I	1d	1j	Yes	Completed	No	Yes	44	Male	Urban	Married	College and above	Orthodox	Within the catchment	NO	Sometimes	Yes	≥2 sexual partner	poor	Good	35-44	≥5001	≤60 minute	>5 years	<500 cell/mm3	Yes	Amhara	Government employee	≤50 copies/ml undetectable	No	Completed	Housband/Wife	Commercial sex worker			General Hospitals							Reduce travel cost	Reduce patient time wastage	Providers workload reduced and have time to counsel clients	Improve adherence and retention
419	I	1e	1j	Yes	Not given at all	Yes	No	36	Male	Rural	Single	Secondary education	Orthodox	Out of the catchment	NO	Never	Yes	≥2 sexual partner	intermediate	Good	35-44	≤2500	>60 minute	>5 years	<500 cell/mm3	Yes	other	Other	≤50 copies/ml undetectable	No	Completed		Commercial sex worker	Bar Ladies		General Hospitals						Reduce frequency of facility visit		Reduce patient time wastage	Providers workload reduced and have time to counsel clients	Improve adherence and retention		Improve service quality
